# Supplementary material for: Fine mapping of the Hairy glume (Hg) gene in a chromosome variation region at the distal terminus of 1AS
Source: Front Plant Sci. 2022 Sep 20;13:1006510. doi: 10.3389/fpls.2022.1006510 (PMC9530909; doi:10.3389/fpls.2022.1006510)
Supplement: Supplementary file 5 [file Data_Sheet_1.xlsx]

## Sheet: Table S1
Table S1 Accessions with released resequencing data
ID on SnpHub	Accession	Phenotype
S1	Zuogongsuisui2	Hairy glume
S2	Langxiansuisui19	Hairy glume
S22	Langxiansuisui9	Hairy glume
S23	Langxiansuisui15	Hairy glume
S24	Langxiansuisui15	Hairy glume
S25	Longzisuisui10	Hairy glume
S26	Longzisuisui11	Hairy glume
S27	Longzisuisui17	Hairy glume
S30	Chayazheda14	Hairy glume
S31	Chayazheda18	Hairy glume
S32	Chayazheda19	Hairy glume
S34	Jiachazheda9	Hairy glume
S42	Longzizheda9	Hairy glume
S146	Jiachazheda28	Hairy glume
S147	Jiachazheda37	Hairy glume
S148	Jiachazheda39	Hairy glume
S152	Langxianzheda32	Hairy glume
S161	Longzizheda32	Hairy glume
S165	Longzizheda62	Hairy glume
S245	Bianbachunmai-6	Hairy glume
S257	Chayusuisui5	Hairy glume
S259	Chayuzheda5	Hairy glume
S265	Langxianzheda47	Hairy glume
S112	Maohongmai	Hairy glume
S11	Yanda1817	Non-hairy glume
S28	Longzisuisui23	Non-hairy glume
S29	Longzisuisui24	Non-hairy glume
S33	Chayazheda32	Non-hairy glume
S35	Jiachazheda55	Non-hairy glume
S36	Jiachazheda63	Non-hairy glume
S37	Langxianzheda3	Non-hairy glume
S38	Langxianzheda4	Non-hairy glume
S41	Longzizheda4	Non-hairy glume
S45	Sangrizheda21	Non-hairy glume
S101	Hongqimai	Non-hairy glume
S103	Dabaimai	Non-hairy glume
S106	Baidatou	Non-hairy glume
S108	Shanmai	Non-hairy glume
S109	Tutoumai	Non-hairy glume
S110	Xiaohongmai	Non-hairy glume
S111	Xiaomai	Non-hairy glume
S113	Liuyuehuang	Non-hairy glume
S139	Yumai18	Non-hairy glume
S145	Chayazheda49	Non-hairy glume
S180	Dingxingzhai	Non-hairy glume
S181	Baihuomai	Non-hairy glume
S182	Chunxiaomai	Non-hairy glume
S183	Mazhamai	Non-hairy glume
S184	Xiaosanyuehuang	Non-hairy glume
S185	Xishanbianshui	Non-hairy glume
S186	Baibiansui	Non-hairy glume
S187	Dalibanmang	Non-hairy glume
S188	Laolaixia	Non-hairy glume
S211	Enmai4	Non-hairy glume
S212	Luofulin10	Non-hairy glume
S214	Fengchan3	Non-hairy glume
S216	Fan6	Non-hairy glume
S217	Zhengmai9023	Non-hairy glume
S218	Yanzhan1	Non-hairy glume
S219	Nanda2419	Non-hairy glume
S220	Taishan1	Non-hairy glume
S221	Yumai21	Non-hairy glume
S224	Bainong3217	Non-hairy glume
S225	Beijing8	Non-hairy glume
S228	Zangdong4	Non-hairy glume
S229	Rikaze54	Non-hairy glume
S230	Rikaze8	Non-hairy glume
S236	Gaojiasu	Non-hairy glume
S238	Nonglin10	Non-hairy glume
S240	Lanhuamai	Non-hairy glume
S241	Gejiaxiang	Non-hairy glume
S249	Kangdingxiaomai	Non-hairy glume
S250	Yizhimai	Non-hairy glume
S251	Huoliyan	Non-hairy glume
S253	Hongdongmai	Non-hairy glume
S254	Hongjingbaoyin	Non-hairy glume
C36	Baimangmai	Non-hairy glume
C37	Zhumaoyuanzitou	Non-hairy glume
C38	Chengduguangtou	Non-hairy glume
C39	Yangmai	Non-hairy glume
C40	Huoliaomai	Non-hairy glume
C43	Xinong979	Non-hairy glume
C45	Chuanmai42	Non-hairy glume

## Sheet: Table S2
Table S2 Parameters for map resequencing reads of Q1028 to reference
Item	Setting
Masking mode	No masking
Match score	1
Mismatch cost	2
Cost of insertions and deletions	Linear gap cost
Insertion cost	3
Deletion cost	3
Length fraction	0.5
Similarity fraction	0.8
Global alignment	No
Auto-detect paired distances	Yes
Non-specific match handling	Map randomly
Output mode	Create reads track
Create report	No
Collect un-mapped reads	No

## Sheet: Table S3
Table S3 Sequencing and aligning dada of BSE-Seq
Item		3B1A	Baiying1	Hairy pool	Non-hairy pool
Sequencing data	Raw bases	29239733700	26920938300	62986800900	57620417400
	Raw reads	194931558	179472922	419912006	384136116
	Clean bases	29106492078	26822963760	62492828546	57296966722
	Clean reads	194851268	179400830	419731486	383967130
	Clean bases rate	0.995	0.996	0.992	0.994
	Clean reads rate	0.999588	0.999598	0.99957	0.99956
	Q30	0.912	0.916	0.92	0.917
	GC	0.517	0.509	0.507	0.507
Aligning data	sequences	61318282	56061372	127811126	121352780
	reads mapped	61318282	56061372	127811126	121352780
	reads properly paired	60391174	55191470	126176316	119895270
	percentage of properly paired reads (%)	98.5	98.4	98.7	98.8

## Sheet: Table S4
Table S4 Variations in the genome of the BSE-Seq analysis
Chromosome	Position	REF	ALT	Hairy.AF	Non-hairy.AF	AFD(deltaSNP)	REF_FRQ	Hairy.DP	Non-hairy.DP
chr1A	520979	C	A	0.857	0.036	-0.821	0.8	7	28
chr1A	521017	G	A	0.857	0.029	-0.828	0.829	7	34
chr1A	521021	T	C	0.857	0.029	-0.829	0.833	7	35
chr1A	521065	C	T	0.933	0.027	-0.906	0.712	15	37
chr1A	521095	T	C	1	0.023	-0.977	0.792	10	43
chr1A	521109	C	T	1	0.024	-0.976	0.741	13	41
chr1A	521162	T	C	1	0.024	-0.976	0.621	24	42
chr1A	521207	C	T	1	0	-1	0.683	20	43
chr1A	521214	A	G	1	0	-1	0.7	18	42
chr1A	521224	C	T	1	0	-1	0.683	19	41
chr1A	521255	C	A	1	0	-1	0.746	16	47
chr1A	521290	G	A	1	0	-1	0.84	8	42
chr1A	521303	A	G	1	0	-1	0.851	7	40
chr1A	521321	C	T	1	0	-1	0.886	5	39
chr1A	521324	C	G	1	0	-1	0.889	5	40
chr1A	1144719	A	C	1	0.175	-0.825	0.412	40	40
chr1A	1144760	TCTGCTC	T	0.895	0.042	-0.853	0.581	19	24
chr1A	1144760	TC	T	0.895	0.042	-0.853	0.581	19	24
chr1A	1145291	A	G	1	0.286	-0.714	0.526	5	14
chr1A	1145448	A	G	0.833	0	-0.833	0.848	6	27
chr1A	1145499	C	T	0.938	0	-0.938	0.667	16	29
chr1A	1145619	T	A	1	0	-1	0.526	9	10
chr1A	1146342	G	A	0.222	0.833	0.611	0.625	18	6
chr1A	1146359	A	G	0.211	0.833	0.623	0.64	19	6
chr1A	1146386	T	C	0.167	0.833	0.667	0.667	18	6
chr1A	1146387	G	A	0.167	0.833	0.667	0.667	18	6
chr1A	1146391	C	T	0.824	0	-0.824	0.391	17	6
chr1A	1146420	C	T	0.2	0.833	0.633	0.619	15	6
chr1A	1156771	T	C	0.8	0	-0.8	0.6	5	5
chr1A	1156825	T	C	0.857	0	-0.857	0.571	7	7
chr1A	1156841	T	G	0.875	0	-0.875	0.533	8	7
chr1A	1156936	A	G	0.889	0	-0.889	0.619	9	12
chr1A	1156940	C	T	0.889	0	-0.889	0.619	9	12
chr1A	1156962	T	G	0.9	0	-0.9	0.609	10	13
chr1A	1156979	G	A	1	0	-1	0.55	9	11
chr1A	1156988	C	G	1	0	-1	0.55	9	11
chr1A	1157014	G	A	1	0	-1	0.579	8	11
chr1A	1157043	G	A	1	0.091	-0.909	0.455	11	11
chr1A	1157134	C	G	1	0.062	-0.938	0.6	9	16
chr1A	1157144	A	G	1	0.053	-0.947	0.621	10	19
chr1A	1157225	G	C	1	0	-1	0.542	11	13
chr1A	1157360	A	G	1	0.053	-0.947	0.5	17	19
chr1A	1157497	C	G	1	0.059	-0.941	0.696	6	17
chr1A	1157767	A	G	1	0	-1	0.769	6	20
chr1A	1157771	C	T	1	0	-1	0.76	6	19
chr1A	1157772	C	T	1	0	-1	0.76	6	19
chr1A	1157776	A	G	1	0	-1	0.76	6	19
chr1A	1157782	A	G	1	0	-1	0.76	6	19
chr1A	1157788	G	A	1	0	-1	0.75	6	18
chr1A	1157796	G	C	1	0	-1	0.8	5	20
chr1A	1157856	C	G	1	0	-1	0.769	6	20
chr1A	1157969	C	G	0.923	0.05	-0.873	0.606	13	20
chr1A	1157976	A	G	0.923	0.053	-0.87	0.594	13	19
chr1A	1158055	G	T	0.95	0	-0.95	0.525	20	20
chr1A	1158292	TCTCAGC	TCTCAGCTCTGCTCAGC	0.763	0.023	-0.74	0.634	38	44
chr1A	1158385	C	T	1	0	-1	0.675	13	27
chr1A	1158457	GTCTGCTCTGCT	GTCTGCT	1	0	-1	0.767	7	23
chr1A	1158490	G	A	1	0	-1	0.783	5	18
chr1A	1158611	T	A	1	0.182	-0.818	0.5	7	11
chr1A	1158836	CAGAAAGAAA	CAGAAA	0.812	0	-0.812	0.658	16	22
chr1A	1158887	T	C	0.9	0	-0.9	0.64	10	15
chr1A	1158958	G	A	1	0	-1	0.684	6	13
chr1A	1159476	T	C	1	0.056	-0.944	0.567	12	18
chr1A	1159477	G	A	1	0.053	-0.947	0.581	12	19
chr1A	1159478	G	C	1	0.053	-0.947	0.581	12	19
chr1A	1159485	T	C	1	0.05	-0.95	0.543	15	20
chr1A	1159495	G	T	0.944	0.043	-0.901	0.561	18	23
chr1A	1159499	A	G	0.944	0.036	-0.909	0.609	18	28
chr1A	1159536	C	T	0.968	0.026	-0.942	0.557	31	39
chr1A	1159790	C	T	0.989	0.024	-0.965	0.466	93	83
chr1A	1159965	C	A	0.976	0.019	-0.957	0.548	85	103
chr1A	1160012	A	T	0.969	0	-0.969	0.739	32	87
chr1A	1160037	A	G	0.974	0	-0.974	0.694	39	85
chr1A	1160130	G	A	0.979	0	-0.979	0.586	47	64
chr1A	1160152	GACAGGTCA	GACAGGTCACAGGTCA	0.727	0	-0.727	0.683	55	71
chr1A	1160170	C	T	0.968	0	-0.968	0.625	31	49
chr1A	1160206	TAACTCAA	TAA	0.867	0	-0.867	0.649	30	44
chr1A	1160335	T	C	0.917	0	-0.917	0.788	12	40
chr1A	1160339	A	C	0.917	0	-0.917	0.784	12	39
chr1A	1160367	T	A	0.889	0	-0.889	0.867	9	51
chr1A	1160384	C	T	0.889	0	-0.889	0.89	9	64
chr1A	1160387	C	T	0.889	0	-0.889	0.895	9	67
chr1A	1160395	G	A	0.889	0	-0.889	0.895	9	67
chr1A	1160401	A	C	0.889	0.014	-0.875	0.892	9	74
chr1A	1160419	G	A	0.941	0.044	-0.897	0.815	17	91
chr1A	1160467	G	A	0.875	0.124	-0.751	0.68	40	113
chr1A	1160498	C	T	0.979	0.153	-0.826	0.612	47	118
chr1A	1160515	T	G	0.979	0.149	-0.83	0.609	47	114
chr1A	1160581	A	C	1	0	-1	0.914	8	85
chr1A	1160607	C	A	1	0.063	-0.937	0.871	6	79
chr1A	1161590	G	A	0.889	0.033	-0.856	0.857	9	61
chr1A	1161666	T	C	1	0.031	-0.969	0.863	8	65
chr1A	1161692	G	T	1	0.015	-0.985	0.892	7	67
chr1A	1161698	G	A	1	0.015	-0.985	0.892	7	67
chr1A	1161719	A	G	1	0	-1	0.934	5	71
chr1A	1162091	G	A	1	0	-1	0.836	10	51
chr1A	1162094	G	T	1	0	-1	0.839	10	52
chr1A	1162108	A	C	1	0	-1	0.823	11	51
chr1A	1162120	TGGGAGGGGA	T	0.846	0	-0.846	0.861	13	66
chr1A	1162213	C	T	1	0.019	-0.981	0.688	23	54
chr1A	1162238	G	A	1	0.017	-0.983	0.611	36	59
chr1A	1162240	C	A	1	0.017	-0.983	0.611	36	59
chr1A	1162259	T	C	0.976	0.017	-0.959	0.594	41	60
chr1A	1162355	C	G	0.986	0.113	-0.873	0.48	70	80
chr1A	1162450	CTG	CTGGTGGTG	0.734	0.014	-0.72	0.612	79	73
chr1A	1162462	G	C	0.981	0.196	-0.785	0.4	54	51
chr1A	1162484	C	T	0.976	0.262	-0.714	0.386	41	42
chr1A	1162485	C	A	0.867	0.071	-0.795	0.517	45	42
chr1A	1162538	C	T	1	0.129	-0.871	0.415	34	31
chr1A	1162548	T	C	0.935	0.069	-0.867	0.483	31	29
chr1A	1162622	T	C	1	0.037	-0.963	0.448	31	27
chr1A	1162821	G	A	1	0.077	-0.923	0.545	9	13
chr1A	1164156	C	T	1	0.033	-0.967	0.806	6	30
chr1A	1164190	C	G	1	0.037	-0.963	0.765	7	27
chr1A	1164193	T	G	1	0.037	-0.963	0.765	7	27
chr1A	1164862	ACC	AC	0.938	0.062	-0.875	0.5	16	16
chr1A	1165015	G	A	1	0.05	-0.95	0.317	40	20
chr1A	1165458	T	C	0.95	0	-0.95	0.587	20	26
chr1A	1165460	C	T	0.95	0	-0.95	0.596	20	27
chr1A	1165461	A	G	0.947	0	-0.947	0.609	19	27
chr1A	1165463	T	A	0.95	0	-0.95	0.604	20	28
chr1A	1165465	A	C	0.947	0	-0.947	0.625	19	29
chr1A	1165469	T	G	0.95	0	-0.95	0.62	20	30
chr1A	1165477	T	A	0.974	0	-0.974	0.479	38	33
chr1A	1165491	C	A	0.978	0	-0.978	0.45	45	35
chr1A	1165500	C	G	0.981	0	-0.981	0.424	54	38
chr1A	1165673	G	A	0.982	0.019	-0.963	0.491	55	53
chr1A	1165829	T	C	0.9	0	-0.9	0.791	10	33
chr1A	1165830	G	A	0.917	0	-0.917	0.744	12	31
chr1A	1165841	C	G	0.917	0	-0.917	0.732	12	29
chr1A	1165905	G	A	1	0	-1	0.76	6	19
chr1A	1167609	T	C	1	0.047	-0.953	0.837	6	43
chr1A	1167632	G	A	0.833	0.073	-0.76	0.755	12	41
chr1A	1167633	A	G	0.833	0.064	-0.77	0.78	12	47
chr1A	1167638	G	A	1	0.067	-0.933	0.764	10	45
chr1A	1167782	A	G	0.933	0	-0.933	0.682	30	58
chr1A	1167795	C	A	0.062	0.982	0.919	0.356	32	55
chr1A	1170335	A	G	1	0	-1	0.75	5	15
chr1A	1170475	C	T	0.846	0	-0.846	0.831	13	52
chr1A	1170493	T	G	0.909	0	-0.909	0.831	11	48
chr1A	1170596	ACGCCG	ACGCCGACGACGCCGCCG	0.731	0.014	-0.716	0.789	26	69
chr1A	1170672	G	C	0.971	0.041	-0.93	0.578	34	49
chr1A	1170679	T	C	1	0.021	-0.979	0.595	31	48
chr1A	1170729	C	A	1	0.025	-0.975	0.574	28	40
chr1A	1170739	G	A	1	0.027	-0.973	0.562	27	37
chr1A	1170779	T	G	0.969	0.03	-0.938	0.508	32	33
chr1A	1170834	G	A	0.969	0.043	-0.925	0.418	32	23
chr1A	1170835	C	G	0.969	0.043	-0.925	0.418	32	23
chr1A	1170848	C	A	0.966	0.042	-0.924	0.453	29	24
chr1A	1170864	C	G	0.969	0.048	-0.921	0.396	32	21
chr1A	1170867	G	T	0.97	0.053	-0.917	0.365	33	19
chr1A	1170877	C	T	0.97	0.059	-0.911	0.34	33	17
chr1A	1170999	ATGTATGTACTTGTATGTATGTATGTATGTATGTATGTATGTACTTGTATGTA	ATGTATGTA	0.714	0	-0.714	0.643	7	7
chr1A	1171538	G	C	1	0	-1	0.579	8	11
chr1A	1171611	A	G	1	0	-1	0.724	8	21
chr1A	1171712	A	G	1	0	-1	0.542	38	45
chr1A	1171924	G	T	0.979	0.046	-0.933	0.562	47	65
chr1A	1171954	T	C	0.971	0.034	-0.938	0.617	35	59
chr1A	1171956	T	C	0.971	0.033	-0.939	0.625	35	61
chr1A	1171967	CT	CTAT	0.825	0	-0.825	0.705	40	72
chr1A	1172042	C	G	0.95	0.043	-0.907	0.682	20	46
chr1A	1172094	A	G	0.944	0.057	-0.887	0.642	18	35
chr1A	1172114	T	C	0.944	0.065	-0.88	0.612	18	31
chr1A	1172116	T	C	0.941	0.062	-0.879	0.633	17	32
chr1A	1172117	T	A	0.944	0.065	-0.88	0.612	18	31
chr1A	1172140	C	T	0.938	0.08	-0.858	0.585	16	25
chr1A	1172154	C	G	1	0.087	-0.913	0.512	18	23
chr1A	1172176	A	G	1	0.045	-0.955	0.438	26	22
chr1A	1172622	C	T	1	0	-1	0.292	17	7
chr1A	1173108	A	G	1	0.077	-0.923	0.667	20	52
chr1A	1173250	C	T	0.984	0.031	-0.953	0.595	62	96
chr1A	1173283	C	A	0.98	0.038	-0.942	0.589	51	78
chr1A	1173313	A	G	1	0.049	-0.951	0.527	49	61
chr1A	1173321	G	A	0.98	0.055	-0.925	0.51	49	55
chr1A	1173755	G	A	0.75	0.182	-0.568	0.667	12	33
chr1A	1173784	T	A	1	0.146	-0.854	0.648	13	41
chr1A	1173808	C	T	1	0.152	-0.848	0.629	16	46
chr1A	1173838	A	G	1	0.159	-0.841	0.617	16	44
chr1A	1173841	A	G	1	0.167	-0.833	0.603	16	42
chr1A	1173877	C	T	1	0.176	-0.824	0.609	12	34
chr1A	1173899	A	G	0.857	0.062	-0.795	0.795	7	32
chr1A	1173900	T	C	0.857	0.062	-0.795	0.795	7	32
chr1A	1174038	C	G	0.818	0.213	-0.605	0.672	11	47
chr1A	1174048	G	A	0.833	0.209	-0.624	0.655	12	43
chr1A	1174689	C	T	1	0	-1	0.647	6	11
chr1A	1174865	G	A	1	0.2	-0.8	0.348	52	40
chr1A	1175101	G	A	0.983	0.077	-0.906	0.438	60	52
chr1A	1175566	T	C	1	0.167	-0.833	0.517	11	18
chr1A	1175751	C	A	0.972	0.083	-0.889	0.383	36	24
chr1A	1175775	G	A	0.975	0.074	-0.901	0.388	40	27
chr1A	1176184	G	A	1	0.02	-0.98	0.446	61	51
chr1A	1176355	C	A	1	0.015	-0.985	0.575	47	66
chr1A	1176386	G	A	1	0	-1	0.662	24	47
chr1A	1176598	C	T	1	0	-1	0.48	13	12
chr1A	1176641	C	T	1	0	-1	0.432	25	19
chr1A	1176765	T	G	1	0.042	-0.958	0.438	57	48
chr1A	1176905	T	C	0.957	0.019	-0.937	0.693	23	52
chr1A	1176923	T	C	0.929	0.023	-0.906	0.759	14	44
chr1A	1178083	G	A	1	0.037	-0.963	0.65	13	27
chr1A	1178118	C	T	1	0	-1	0.571	15	20
chr1A	1178178	G	A	1	0	-1	0.577	11	15
chr1A	1189441	A	C	1	0.037	-0.963	0.347	48	27
chr1A	1189471	T	C	1	0.04	-0.96	0.381	38	25
chr1A	1189549	A	C	1	0	-1	0.333	12	6
chr1A	1189801	G	C	1	0.048	-0.952	0.69	8	21
chr1A	1189833	T	C	1	0.042	-0.958	0.676	10	24
chr1A	1189838	T	C	1	0.042	-0.958	0.657	11	24
chr1A	1189870	A	C	1	0	-1	0.686	11	24
chr1A	1189884	G	C	1	0	-1	0.688	10	22
chr1A	1189922	A	G	1	0.04	-0.96	0.706	9	25
chr1A	1189934	G	C	1	0	-1	0.679	9	19
chr1A	1189936	T	G	1	0.045	-0.955	0.677	9	22
chr1A	1190006	C	T	1	0.071	-0.929	0.684	5	14
chr1A	1190323	G	A	1	0.031	-0.969	0.554	48	64
chr1A	1190584	A	G	1	0.073	-0.927	0.475	39	41
chr1A	1190671	A	G	1	0.154	-0.846	0.478	10	13
chr1A	1192142	CTCATCCGAGTCAGAGTCATCCGAGTC	CTCATCCGAGTC	0.762	0	-0.762	0.66	21	26
chr1A	1192154	A	G	1	0	-1	0.808	5	21
chr1A	1192190	T	G	1	0.04	-0.96	0.571	17	25
chr1A	1192213	T	C	1	0.04	-0.96	0.6	15	25
chr1A	1192216	G	C	1	0.04	-0.96	0.6	15	25
chr1A	1192244	G	A	1	0.042	-0.958	0.622	13	24
chr1A	1192266	T	C	1	0.043	-0.957	0.733	7	23
chr1A	1193906	A	G	1	0.057	-0.943	0.541	26	35
chr1A	1193914	C	T	0.72	0.051	-0.669	0.688	25	39
chr1A	1193921	A	G	1	0.053	-0.947	0.59	23	38
chr1A	1193980	A	G	1	0.023	-0.977	0.646	22	43
chr1A	1193990	G	A	0.917	0.023	-0.894	0.662	24	44
chr1A	1194044	C	T	0.806	0.021	-0.784	0.639	36	47
chr1A	1194209	A	G	1	0.107	-0.893	0.424	62	56
chr1A	1194264	G	T	0.84	0.082	-0.758	0.491	94	73
chr1A	1194265	G	T	0.832	0.069	-0.762	0.497	95	72
chr1A	1194336	C	T	0.816	0.095	-0.721	0.481	136	95
chr1A	1194469	C	T	1	0.175	-0.825	0.256	89	40
chr1A	1194470	A	G	0.989	0.179	-0.81	0.252	92	39
chr1A	1205356	G	C	1	0	-1	0.643	5	9
chr1A	1205966	T	G	1	0	-1	0.462	7	6
chr1A	1205979	G	A	1	0	-1	0.471	9	8
chr1A	1206109	G	A	1	0	-1	0.61	16	25
chr1A	1206202	C	G	1	0	-1	0.742	16	46
chr1A	1206203	C	A	1	0	-1	0.73	17	46
chr1A	1206236	A	C	1	0	-1	0.77	14	47
chr1A	1206259	A	G	1	0	-1	0.778	14	49
chr1A	1206275	G	A	1	0	-1	0.772	13	44
chr1A	1206725	C	T	1	0	-1	0.86	13	80
chr1A	1206742	A	C	1	0	-1	0.771	24	81
chr1A	1206752	A	G	1	0	-1	0.776	24	83
chr1A	1206779	G	C	1	0	-1	0.717	30	76
chr1A	1206885	G	C	1	0.018	-0.982	0.545	44	55
chr1A	1206896	C	A	1	0.018	-0.982	0.568	40	55
chr1A	1206900	A	T	1	0.019	-0.981	0.57	39	54
chr1A	1206905	T	G	1	0.02	-0.98	0.557	38	50
chr1A	1206906	T	C	1	0.021	-0.979	0.54	39	48
chr1A	1206934	G	C	1	0.018	-0.982	0.629	32	57
chr1A	1206955	T	C	1	0.017	-0.983	0.687	25	58
chr1A	1207061	G	T	1	0	-1	0.87	7	47
chr1A	1207086	C	T	1	0	-1	0.877	7	50
chr1A	1207098	A	T	1	0	-1	0.877	7	50
chr1A	1208114	C	T	1	0	-1	0.366	26	15
chr1A	1208206	C	T	1	0.019	-0.981	0.58	36	52
chr1A	1208254	G	A	1	0.017	-0.983	0.694	25	60
chr1A	1208395	G	T	1	0.038	-0.962	0.658	12	26
chr1A	1208408	A	C	1	0.037	-0.963	0.65	13	27
chr1A	1208725	A	G	0.923	0.022	-0.901	0.78	13	46
chr1A	1208746	A	G	0.955	0.042	-0.913	0.671	22	48
chr1A	1208752	G	A	0.958	0.043	-0.916	0.648	24	47
chr1A	1208761	C	T	0.964	0.022	-0.943	0.622	28	46
chr1A	1208821	C	T	1	0.036	-0.964	0.551	42	56
chr1A	1208827	C	T	1	0.018	-0.982	0.556	43	56
chr1A	1208962	C	T	1	0.074	-0.926	0.417	33	27
chr1A	1209071	T	C	1	0	-1	0.5	9	9
chr1A	1210245	G	A	1	0	-1	0.729	16	43
chr1A	1210248	T	C	1	0	-1	0.729	16	43
chr1A	1210287	G	T	1	0	-1	0.644	31	56
chr1A	1210408	A	G	1	0	-1	0.541	50	59
chr1A	1210423	A	T	1	0	-1	0.578	43	59
chr1A	1210428	T	C	1	0	-1	0.576	42	57
chr1A	1210431	C	G	1	0	-1	0.558	42	53
chr1A	1210437	T	C	1	0	-1	0.565	40	52
chr1A	1210446	T	G	0.974	0	-0.974	0.589	38	52
chr1A	1210457	G	C	0.95	0	-0.95	0.712	20	46
chr1A	1210460	A	C	0.95	0	-0.95	0.721	20	48
chr1A	1210463	T	A	0.95	0	-0.95	0.716	20	47
chr1A	1210465	C	G	0.95	0	-0.95	0.729	20	50
chr1A	1210472	T	C	0.95	0	-0.95	0.716	20	47
chr1A	1210487	G	T	0.933	0	-0.933	0.754	15	42
chr1A	1210610	T	C	0.967	0.016	-0.951	0.677	30	63
chr1A	1210628	C	T	0.973	0.03	-0.943	0.635	37	67
chr1A	1210688	C	G	0.975	0.013	-0.962	0.652	40	75
chr1A	1210699	C	T	0.973	0.014	-0.959	0.661	37	72
chr1A	1210700	G	A	0.973	0.014	-0.959	0.654	37	70
chr1A	1210724	G	A	1	0.016	-0.984	0.67	30	64
chr1A	1210750	C	T	1	0.015	-0.985	0.753	21	68
chr1A	1210755	G	T	1	0.031	-0.969	0.741	20	65
chr1A	1210782	G	A	1	0.045	-0.955	0.674	28	67
chr1A	1210821	C	A	1	0.046	-0.954	0.596	39	65
chr1A	1210830	A	G	1	0.048	-0.952	0.578	40	62
chr1A	1210923	C	T	1	0.016	-0.984	0.653	32	63
chr1A	1210971	C	T	1	0	-1	0.79	13	49
chr1A	1211006	A	C	1	0	-1	0.796	11	43
chr1A	1211138	T	G	1	0	-1	0.722	5	13
chr1A	1211139	G	A	1	0	-1	0.722	5	13
chr1A	1211207	G	A	1	0.095	-0.905	0.633	9	21
chr1A	1211290	A	G	1	0.059	-0.941	0.727	10	34
chr1A	1211314	G	T	1	0.03	-0.97	0.78	8	33
chr1A	1211341	G	A	1	0	-1	0.861	5	31
chr1A	1211342	C	T	1	0.032	-0.968	0.833	5	31
chr1A	1211703	T	C	1	0	-1	0.763	14	45
chr1A	1211706	A	G	1	0	-1	0.77	14	47
chr1A	1211712	A	G	1	0	-1	0.758	15	47
chr1A	1211739	A	G	0.96	0.039	-0.921	0.658	25	51
chr1A	1211885	C	T	0.968	0.059	-0.909	0.439	63	51
chr1A	1211978	T	G	0.98	0.026	-0.953	0.437	49	38
chr1A	1211990	A	G	0.977	0.028	-0.949	0.456	43	36
chr1A	1212023	T	C	1	0	-1	0.429	32	24
chr1A	1212035	T	A	1	0	-1	0.4	30	20
chr1A	1212094	G	C	1	0	-1	0.565	10	13
chr1A	1212618	G	T	1	0	-1	0.735	18	50
chr1A	1212679	TG	TGGAGGTGGAGGTGCCG	0.853	0	-0.853	0.758	34	86
chr1A	1212772	TTTTTTTTTTTGAGGGAAAGTCTGTCTGTCTGTCTGTCTGT	TT	0.935	0.014	-0.922	0.712	31	73
chr1A	1212772	TTTTTTTTTTTGAGGGAAAGTCTGTCTGTCTGTCTGT	TT	0.935	0.014	-0.922	0.712	31	73
chr1A	1228948	C	T	1	0	-1	0.868	7	46
chr1A	1229010	C	G	1	0	-1	0.912	7	73
chr1A	1229033	C	T	1	0	-1	0.924	7	85
chr1A	1229344	G	A	0.973	0	-0.973	0.7	37	83
chr1A	1229347	A	G	0.974	0	-0.974	0.675	39	78
chr1A	1229364	CCCG	CCCGTCGTAATCCG	0.879	0.01	-0.869	0.667	58	98
chr1A	1229583	G	C	1	0.052	-0.948	0.487	110	116
chr1A	1229681	G	C	0.98	0.016	-0.965	0.706	51	126
chr1A	1232691	A	T	1	0	-1	0.5	9	9
chr1A	1232716	A	C	1	0	-1	0.545	10	12
chr1A	1232728	TA	T	0.923	0	-0.923	0.6	13	17
chr1A	1232744	T	C	1	0.043	-0.957	0.512	20	23
chr1A	1232831	G	A	1	0.016	-0.984	0.632	34	61
chr1A	1232844	T	C	1	0.015	-0.985	0.637	36	66
chr1A	1232853	T	C	1	0.015	-0.985	0.635	37	67
chr1A	1232931	G	T	0.966	0.035	-0.93	0.587	58	85
chr1A	1233057	A	C	0.96	0.046	-0.914	0.531	75	87
chr1A	1233105	C	T	0.954	0.07	-0.884	0.55	65	86
chr1A	1233465	G	A	1	0.027	-0.973	0.59	24	37
chr1A	1233848	C	T	1	0.02	-0.98	0.538	41	50
chr1A	1233992	A	G	1	0.029	-0.971	0.586	23	35
chr1A	1234264	A	G	1	0.034	-0.966	0.48	89	88
chr1A	1234652	C	G	0.979	0.025	-0.954	0.455	48	40
chr1A	1234797	G	A	0.978	0.05	-0.928	0.491	137	140
chr1A	1234904	C	T	0.976	0.049	-0.927	0.519	124	142
chr1A	1234978	G	A	0.98	0.045	-0.935	0.556	100	134
chr1A	1235046	T	A	1	0.062	-0.938	0.544	82	113
chr1A	1235130	C	T	1	0.054	-0.946	0.543	55	74
chr1A	1235280	A	C	1	0.098	-0.902	0.46	49	51
chr1A	1235425	T	G	0.98	0.06	-0.92	0.485	49	50
chr1A	1235503	G	A	0.966	0.036	-0.929	0.487	58	55
chr1A	1235624	T	G	0.982	0.024	-0.957	0.427	55	41
chr1A	1235702	C	T	0.974	0.031	-0.943	0.451	39	32
chr1A	1235852	A	G	1	0.042	-0.958	0.484	47	48
chr1A	1236044	A	G	1	0.104	-0.896	0.41	57	48
chr1A	1236158	G	C	1	0.061	-0.939	0.613	26	49
chr1A	1236167	G	C	1	0.02	-0.98	0.667	23	49
chr1A	1236182	C	A	1	0	-1	0.746	16	47
chr1A	1236203	G	C	1	0	-1	0.842	9	48
chr1A	1236383	G	C	0.98	0	-0.98	0.631	49	81
chr1A	1236440	A	G	0.969	0.01	-0.959	0.602	65	96
chr1A	1236602	G	A	0.944	0	-0.944	0.847	18	93
chr1A	1236608	A	G	0.933	0	-0.933	0.872	15	94
chr1A	1236644	C	G	0.875	0	-0.875	0.917	8	76
chr1A	1236647	A	G	0.889	0	-0.889	0.904	9	74
chr1A	1236690	A	T	1	0.017	-0.983	0.766	17	60
chr1A	1236707	T	C	1	0.037	-0.963	0.732	17	54
chr1A	1236710	C	G	1	0.038	-0.962	0.729	17	53
chr1A	1236712	C	T	1	0.038	-0.962	0.714	18	52
chr1A	1236725	A	G	1	0.058	-0.942	0.628	26	52
chr1A	1236812	G	A	1	0.108	-0.892	0.589	19	37
chr1A	1236815	G	T	1	0.108	-0.892	0.589	19	37
chr1A	1236817	G	C	1	0.111	-0.889	0.582	19	36
chr1A	1236818	C	G	1	0.108	-0.892	0.589	19	37
chr1A	1237025	A	G	1	0.051	-0.949	0.378	59	39
chr1A	1237050	C	G	1	0.059	-0.941	0.386	49	34
chr1A	1237052	C	G	1	0.062	-0.938	0.37	49	32
chr1A	1237056	G	C	1	0.065	-0.935	0.362	49	31
chr1A	1237057	C	A	1	0.065	-0.935	0.367	48	31
chr1A	1237074	T	C	1	0.061	-0.939	0.392	46	33
chr1A	1237104	C	T	1	0.034	-0.966	0.5	27	29
chr1A	1237131	C	G	1	0.042	-0.958	0.442	28	24
chr1A	1237145	T	G	1	0	-1	0.55	18	22
chr1A	1237275	ACCCCTGCCTCCCCTGCCTCCC	ACCCCTGCCTCCC	1	0	-1	0.69	9	20
chr1A	1237330	A	G	1	0.083	-0.917	0.579	7	12
chr1A	1237356	G	A	1	0.083	-0.917	0.611	6	12
chr1A	1237390	GGGATTGGATTG	GGGATTGGATTGGATTGGATTG	0.75	0.056	-0.694	0.731	8	18
chr1A	1237832	G	C	0.889	0	-0.889	0.826	9	37
chr1A	1237889	G	C	0.955	0	-0.955	0.512	22	21
chr1A	1237892	C	G	1	0	-1	0.475	21	19
chr1A	1237898	G	C	1	0	-1	0.513	19	20
chr1A	1237946	C	T	1	0	-1	0.643	10	18
chr1A	1238021	T	C	1	0.071	-0.929	0.317	27	14
chr1A	1238228	GGTA	GGTAGTA	0	0.909	0.909	0.73	26	11
chr1A	1238229	GTAT	GTATTAT	0	0.727	0.727	0.784	26	11
chr1A	1238230	TA	TAGAA	0	0.818	0.818	0.75	25	11
chr1A	1238233	A	T	1	0	-1	0.4	15	10
chr1A	1238290	T	C	0	1	1	0.517	15	14
chr1A	1238293	G	A	1	0	-1	0.516	15	16
chr1A	1238294	A	G	0.938	0	-0.938	0.531	16	16
chr1A	1238323	GGGGAG	GG	0.8	0	-0.8	0.619	20	22
chr1A	1238410	A	G	0	1	1	0.31	9	20
chr1A	1238416	G	C	1	0	-1	0.704	8	19
chr1A	1238486	G	A	1	0	-1	0.771	8	27
chr1A	1309805	G	C	1	0.118	-0.882	0.682	5	17
chr1A	1309808	T	C	1	0.118	-0.882	0.682	5	17
chr1A	1309860	C	T	0	0.812	0.812	0.458	8	16
chr1A	1309861	A	G	0	0.812	0.812	0.458	8	16
chr1A	1309961	T	C	1	0.022	-0.978	0.83	8	45
chr1A	1309962	G	C	1	0.022	-0.978	0.833	8	46
chr1A	1309969	A	C	1	0.022	-0.978	0.833	8	46
chr1A	1309975	T	A	1	0.02	-0.98	0.845	8	50
chr1A	1337882	G	A	1	0.295	-0.705	0.29	63	44
chr1A	1337884	G	A	1	0.295	-0.705	0.29	63	44
chr1A	1337990	T	C	1	0.174	-0.826	0.5	56	86
chr1A	1338068	A	C	1	0.1	-0.9	0.54	40	60
chr1A	1338070	G	T	0.75	0	-0.75	0.712	40	64
chr1A	1338313	T	G	1	0.179	-0.821	0.575	12	28
chr1A	1339256	T	C	0.923	0	-0.923	0.867	13	77
chr1A	1339271	G	T	0.909	0	-0.909	0.884	11	75
chr1A	1339681	A	G	1	0	-1	0.878	10	72
chr1A	1339768	G	A	0.98	0.048	-0.932	0.597	51	83
chr1A	1339829	A	G	0.986	0.024	-0.962	0.539	70	84
chr1A	1339833	C	T	0.986	0.024	-0.962	0.545	69	85
chr1A	1342404	A	G	1	0.045	-0.955	0.538	17	22
chr1A	1342462	TAAAA	TAAAAA	0.9	0.047	-0.853	0.542	40	43
chr1A	1342486	C	A	1	0.07	-0.93	0.449	46	43
chr1A	1342676	A	G	0.978	0.039	-0.939	0.607	46	76
chr1A	1342725	A	G	0.977	0.047	-0.93	0.574	44	64
chr1A	1342748	G	A	0.982	0.056	-0.926	0.477	55	54
chr1A	1342766	G	A	0.983	0.087	-0.896	0.41	59	46
chr1A	1342855	C	T	1	0.061	-0.939	0.525	26	33
chr1A	1343300	C	T	1	0	-1	0.783	5	18
chr1A	1343323	C	A	1	0	-1	0.739	6	17
chr1A	1343346	C	T	1	0	-1	0.696	7	16
chr1A	1343440	C	G	1	0	-1	0.812	6	26
chr1A	1343611	T	G	1	0	-1	0.886	9	70
chr1A	1343648	A	G	0.944	0.036	-0.908	0.689	36	83
chr1A	1343766	A	C	1	0.068	-0.932	0.472	71	73
chr1A	1343781	T	G	1	0.042	-0.958	0.489	68	71
chr1A	1344003	C	T	1	0	-1	0.521	23	25
chr1A	1344063	C	G	1	0	-1	0.527	26	29
chr1A	1344111	C	T	1	0	-1	0.5	11	11
chr1A	1345011	C	A	1	0	-1	0.632	7	12
chr1A	1345034	C	A	0.923	0	-0.923	0.586	13	16
chr1A	1345071	C	G	0.929	0	-0.929	0.629	14	21
chr1A	1345308	G	C	0.929	0.115	-0.814	0.629	28	61
chr1A	1345633	C	A	0.902	0.032	-0.871	0.562	82	94
chr1A	1345640	A	G	0.893	0.023	-0.87	0.547	84	86
chr1A	1345740	T	C	0.912	0.029	-0.883	0.536	68	70
chr1A	1346171	T	C	1	0	-1	0.576	14	19
chr1A	1346249	G	A	1	0	-1	0.423	15	11
chr1A	1346375	G	A	1	0.067	-0.933	0.438	17	15
chr1A	1346498	T	C	0.981	0.057	-0.924	0.549	52	70
chr1A	1347152	T	C	0.951	0.061	-0.89	0.533	41	49
chr1A	1347245	G	A	0.769	0.044	-0.725	0.793	13	45
chr1A	1347254	G	A	0.75	0.022	-0.728	0.825	12	45
chr1A	1347301	T	A	1	0.098	-0.902	0.804	5	41
chr1A	1347311	A	G	1	0.095	-0.905	0.809	5	42
chr1A	1347574	A	G	1	0.012	-0.988	0.675	39	84
chr1A	1347952	T	C	1	0.043	-0.957	0.677	19	46
chr1A	1347964	T	C	1	0.05	-0.95	0.667	17	40
chr1A	1348007	A	G	1	0.067	-0.933	0.571	19	30
chr1A	1348155	G	C	1	0	-1	0.657	12	23
chr1A	1348178	G	C	1	0	-1	0.75	8	24
chr1A	1348202	G	A	1	0	-1	0.735	9	25
chr1A	1656023	A	C	0.778	0.143	-0.635	0.667	9	21
chr1A	1656087	A	C	0.727	0.182	-0.545	0.636	11	22
chr1A	1656091	G	C	0.727	0.182	-0.545	0.636	11	22
chr1A	1656097	T	A	0.727	0.174	-0.553	0.647	11	23
chr1A	1669713	G	A	0.941	0.18	-0.761	0.654	17	61
chr1A	1669753	C	G	0.966	0.275	-0.69	0.52	29	69
chr1A	1669755	A	G	0.966	0.264	-0.702	0.535	29	72
chr1A	1669770	C	A	0.968	0.282	-0.686	0.523	31	78
chr1A	1669873	C	T	0.889	0.125	-0.764	0.707	18	64
chr1A	1669876	G	T	0.889	0.123	-0.766	0.711	18	65
chr1A	1669884	G	A	0.923	0.115	-0.808	0.743	13	61
chr1A	1669892	T	C	0.909	0.119	-0.79	0.757	11	59
chr1A	1669893	T	G	0.917	0.121	-0.796	0.743	12	58
chr1A	1670094	T	C	1	0.12	-0.88	0.772	7	50
chr1A	1670170	A	C	1	0.207	-0.793	0.597	19	58
chr1A	1670274	C	A	0.917	0.145	-0.771	0.716	12	55
chr1A	1730912	A	G	1	0.231	-0.769	0.678	7	52
chr1A	1730917	A	G	1	0.211	-0.789	0.692	8	57
chr1A	1730924	A	G	1	0.214	-0.786	0.688	8	56
chr1A	1730942	T	C	1	0.176	-0.824	0.737	6	51
chr1A	1730967	G	C	1	0.24	-0.76	0.679	6	50
chr1A	2162855	G	A	1	0	-1	0.829	7	34
chr1A	2162918	A	G	1	0.036	-0.964	0.643	14	28
chr1A	2162942	C	T	1	0.061	-0.939	0.646	15	33
chr1A	2162954	G	A	1	0.03	-0.97	0.653	16	33
chr1A	2162977	C	T	1	0.032	-0.968	0.588	20	31
chr1A	2163083	A	C	1	0.033	-0.967	0.547	23	30
chr1A	2163160	C	T	1	0	-1	0.578	19	26
chr1A	2163189	A	G	1	0	-1	0.548	19	23
chr1A	2163245	T	C	1	0	-1	0.531	15	17
chr1A	2163246	G	T	1	0	-1	0.545	15	18
chr1A	2163252	G	A	1	0	-1	0.545	15	18
chr1A	2163258	G	T	1	0	-1	0.545	15	18
chr1A	2163271	G	A	1	0	-1	0.552	13	16
chr1A	2163275	T	C	1	0	-1	0.552	13	16
chr1A	2163287	G	T	1	0	-1	0.545	10	12
chr1A	2163290	G	A	1	0.091	-0.909	0.476	10	11
chr1A	2164412	C	G	0.833	0.029	-0.804	0.907	6	69
chr1A	2164430	A	C	0.917	0.136	-0.781	0.763	12	81
chr1A	2164439	T	C	0.933	0.18	-0.754	0.712	15	89
chr1A	2164465	A	C	1	0.24	-0.76	0.635	19	96
chr1A	2164481	G	C	0.955	0.274	-0.681	0.598	22	95
chr1A	2164491	T	G	0.043	0.705	0.662	0.424	23	95
chr1A	2164619	C	T	0.889	0.298	-0.591	0.607	9	47
chr1A	2175215	C	T	1	0.077	-0.923	0.545	9	13
chr1A	2175282	G	C	1	0.028	-0.972	0.778	9	36
chr1A	2175289	C	T	1	0.053	-0.947	0.766	9	38
chr1A	2175299	T	G	1	0.024	-0.976	0.833	7	41
chr1A	2175302	T	C	1	0.026	-0.974	0.822	7	38
chr1A	2175305	A	T	1	0.025	-0.975	0.83	7	40
chr1A	2175307	C	G	1	0.024	-0.976	0.837	7	42
chr1A	2175315	C	A	1	0.023	-0.977	0.86	6	44
chr1A	2175401	C	G	1	0.019	-0.981	0.75	16	52
chr1A	2175437	C	G	1	0	-1	0.871	8	54
chr1A	2175468	A	T	1	0.019	-0.981	0.605	33	53
chr1A	2175611	T	C	1	0.071	-0.929	0.361	22	14
chr1A	2175658	G	T	1	0.2	-0.8	0.182	17	5
chr1A	2175666	G	A	1	0.167	-0.833	0.278	12	6
chr1A	2176122	T	C	0.786	0	-0.786	0.421	14	5
chr1A	2176144	A	G	1	0	-1	0.353	11	6
chr1A	2176151	C	T	1	0	-1	0.375	10	6
chr1A	2176174	A	G	1	0	-1	0.444	10	8
chr1A	2176238	G	T	1	0	-1	0.583	5	7
chr1A	2176240	T	C	1	0	-1	0.583	5	7
chr1A	2176289	A	C	1	0	-1	0.429	8	6
chr1A	2176291	T	C	1	0	-1	0.429	8	6
chr1A	2176294	T	C	1	0	-1	0.4	9	6
chr1A	2176310	G	A	1	0	-1	0.333	10	5
chr1A	2185227	C	T	0.92	0	-0.92	0.477	25	19
chr1A	2185232	G	C	0.96	0	-0.96	0.478	25	21
chr1A	2185238	T	G	0.958	0	-0.958	0.489	24	21
chr1A	2185385	G	C	0.931	0	-0.931	0.471	29	22
chr1A	2185465	A	G	0.944	0	-0.944	0.414	18	11
chr1A	2185481	G	A	0.933	0	-0.933	0.391	15	8
chr1A	2185503	C	T	1	0	-1	0.389	11	7
chr1A	2200771	A	G	1	0.25	-0.75	0.474	7	12
chr1A	2200779	T	C	1	0.188	-0.812	0.565	7	16
chr1A	2200783	C	A	1	0.188	-0.812	0.565	7	16
chr1A	2200784	C	T	1	0.188	-0.812	0.565	7	16
chr1A	2200795	T	G	1	0.188	-0.812	0.565	7	16
chr1A	2201037	T	C	0.882	0.278	-0.605	0.607	17	72
chr1A	2201115	G	A	0.875	0.18	-0.695	0.724	8	50
chr1A	2201122	T	C	0.909	0.18	-0.729	0.689	11	50
chr1A	2201651	T	C	1	0.14	-0.86	0.754	7	50
chr1A	2201686	C	G	1	0.185	-0.815	0.698	9	54
chr1A	2229096	G	T	1	0	-1	0.615	5	8
chr1A	2229108	A	G	1	0	-1	0.571	6	8
chr1A	2229196	G	A	1	0	-1	0.793	6	23
chr1A	2229309	C	T	1	0	-1	0.755	12	37
chr1A	2229354	G	A	1	0	-1	0.692	16	36
chr1A	2229593	C	G	1	0.034	-0.966	0.509	26	29
chr1A	2229838	G	A	1	0	-1	0.52	24	26
chr1A	2230307	A	G	1	0.018	-0.982	0.534	47	56
chr1A	2291913	G	T	1	0	-1	0.548	19	23
chr1A	2291915	A	C	1	0	-1	0.561	18	23
chr1A	2291997	G	C	0.966	0	-0.966	0.548	29	33
chr1A	2292088	C	T	0.955	0	-0.955	0.481	44	37
chr1A	2292138	A	G	0.957	0	-0.957	0.463	46	36
chr1A	2292166	G	C	0.953	0	-0.953	0.446	43	31
chr1A	2292234	T	C	0.958	0	-0.958	0.465	24	19
chr1A	2292256	G	A	0.96	0	-0.96	0.4	25	15
chr1A	2292271	A	G	0.938	0	-0.938	0.5	16	14
chr1A	2292288	C	G	1	0	-1	0.407	16	11
chr1A	2292308	G	T	1	0	-1	0.385	16	10
chr1A	2292319	A	C	1	0	-1	0.458	13	11
chr1A	2292332	A	T	1	0	-1	0.44	14	11
chr1A	2292337	C	A	1	0	-1	0.458	13	11
chr1A	2292363	G	A	1	0	-1	0.5	13	13
chr1A	2292375	C	G	1	0	-1	0.591	9	13
chr1A	2292551	T	A	1	0	-1	0.476	22	20
chr1A	2292744	C	T	0	1	1	0.294	5	12
chr1A	2292767	C	CGGTGGAGCTTTGGTA	0.714	0	-0.714	0.762	7	14
chr1A	2292792	A	G	1	0	-1	0.632	7	12
chr1A	2292862	G	A	1	0	-1	0.357	9	5
chr1A	2292881	A	G	1	0	-1	0.417	7	5
chr1A	2292892	T	C	1	0	-1	0.455	6	5
chr1A	2384339	T	G	1	0.24	-0.76	0.543	10	25
chr1A	2389598	A	G	0.8	0.017	-0.783	0.921	5	58
chr1A	2389653	G	A	0.889	0.086	-0.802	0.833	9	81
chr1A	2389684	G	A	0.9	0.086	-0.814	0.824	10	81
chr1A	2440165	T	G	0.833	0.129	-0.704	0.757	6	31
chr1A	2440212	G	A	0.947	0.3	-0.647	0.522	19	50
chr1A	2440247	T	C	0.952	0.283	-0.669	0.527	21	53
chr1A	2440274	G	A	0.95	0.278	-0.672	0.541	20	54
chr1A	2440961	A	G	1	0.3	-0.7	0.568	14	60
chr1A	2441080	G	T	1	0.296	-0.704	0.576	18	81
chr1A	2441096	T	G	1	0.227	-0.773	0.637	16	75
chr1A	2441100	C	A	1	0.216	-0.784	0.644	16	74
chr1A	2441499	C	T	1	0.206	-0.794	0.692	5	34
chr1A	2441505	G	A	1	0.278	-0.722	0.634	5	36
chr1A	2441513	T	C	1	0.242	-0.758	0.658	5	33
chr1A	2441524	C	G	1	0.286	-0.714	0.606	5	28
chr1A	2475848	A	G	0.8	0.048	-0.752	0.808	5	21
chr1A	2475887	T	C	0.9	0.13	-0.77	0.636	10	23
chr1A	2475921	T	A	0.909	0.2	-0.709	0.583	11	25
chr1A	2475922	T	C	0.909	0.2	-0.709	0.583	11	25
chr1A	2475933	G	A	0.917	0.192	-0.724	0.579	12	26
chr1A	2476089	C	T	1	0.3	-0.7	0.359	38	40
chr1A	2476261	C	T	0.7	0.083	-0.617	0.476	30	12
chr1A	2476279	C	G	1	0.2	-0.8	0.471	7	10
chr1A	2476294	C	T	1	0.222	-0.778	0.467	6	9
chr1A	2477351	T	C	1	0.25	-0.75	0.409	10	12
chr1A	2477353	G	C	1	0.25	-0.75	0.409	10	12
chr1A	2477434	C	T	1	0.227	-0.773	0.607	6	22
chr1A	2477488	G	T	1	0.238	-0.762	0.421	17	21
chr1A	2477525	C	T	1	0.235	-0.765	0.342	21	17
chr1A	2477543	A	G	0.76	0	-0.76	0.596	25	22
chr1A	2477555	T	C	0.783	0	-0.783	0.6	23	22
chr1A	2477564	A	G	0.75	0	-0.75	0.6	24	21
chr1A	2477565	T	G	0.75	0	-0.75	0.6	24	21
chr1A	2477590	A	C	1	0.125	-0.875	0.359	23	16
chr1A	2477598	A	G	0.773	0	-0.773	0.564	22	17
chr1A	2477629	T	C	0.765	0	-0.765	0.618	17	17
chr1A	2477635	G	A	0.714	0	-0.714	0.677	14	17
chr1A	2477638	A	T	1	0.111	-0.889	0.5	14	18
chr1A	2477640	G	T	0.714	0	-0.714	0.688	14	18
chr1A	2477957	G	A	0.714	0.154	-0.56	0.727	7	26
chr1A	2480746	A	G	1	0.214	-0.786	0.579	5	14
chr1A	2480776	C	A	0.714	0.176	-0.538	0.667	7	17
chr1A	2480804	C	G	1	0.25	-0.75	0.545	6	16
chr1A	2480824	T	G	1	0.267	-0.733	0.524	6	15
chr1A	2540617	A	G	1	0	-1	0.852	12	69
chr1A	2540677	G	A	1	0	-1	0.89	9	73
chr1A	2549144	G	C	1	0.167	-0.833	0.417	6	6
chr1A	2549154	A	G	1	0.167	-0.833	0.385	7	6
chr1A	2549316	A	G	1	0.182	-0.818	0.391	12	11
chr1A	2549377	A	C	1	0.2	-0.8	0.25	22	10
chr1A	2549796	G	C	1	0	-1	0.5	18	18
chr1A	2549879	A	C	1	0	-1	0.667	5	10
chr1A	2549881	T	A	1	0	-1	0.667	5	10
chr1A	2550556	AAA	AAACAA	0.909	0.048	-0.861	0.512	22	21
chr1A	2550761	G	C	0.979	0	-0.979	0.557	48	58
chr1A	2550785	A	C	0.977	0.019	-0.958	0.546	44	53
chr1A	2551241	A	G	0.961	0.043	-0.917	0.474	51	46
chr1A	2569538	C	T	1	0	-1	0.796	23	90
chr1A	2569608	T	C	1	0.048	-0.952	0.65	39	84
chr1A	2569628	C	T	1	0.051	-0.949	0.583	49	78
chr1A	2569642	T	C	1	0.107	-0.893	0.517	61	84
chr1A	2569670	T	C	1	0.13	-0.87	0.456	70	77
chr1A	2569684	G	A	0.918	0.064	-0.854	0.523	73	78
chr1A	2569775	G	A	0.897	0.043	-0.854	0.57	58	70
chr1A	2569849	C	A	0.964	0	-0.964	0.614	28	42
chr1A	2569861	A	AC	0.714	0	-0.714	0.716	35	53
chr1A	2569903	T	C	0.941	0	-0.941	0.644	17	28
chr1A	2569991	G	A	1	0	-1	0.533	7	8
chr1A	2570154	G	A	1	0	-1	0.438	9	7
chr1A	2570179	C	T	1	0	-1	0.316	13	6
chr1A	2570185	C	T	1	0.125	-0.875	0.333	13	8
chr1A	2570197	A	G	1	0	-1	0.348	15	8
chr1A	2570285	T	C	1	0	-1	0.408	42	29
chr1A	2570395	C	T	1	0.049	-0.951	0.497	75	82
chr1A	2570440	A	G	1	0.052	-0.948	0.52	79	96
chr1A	2570517	G	A	1	0.068	-0.932	0.631	42	88
chr1A	2570703	C	T	1	0.143	-0.857	0.353	10	7
chr1A	2570712	A	G	1	0.167	-0.833	0.333	9	6
chr1A	2570739	C	T	1	0.2	-0.8	0.333	7	5
chr1A	2570744	C	T	1	0.2	-0.8	0.333	7	5
chr1A	2632396	C	T	0.952	0.053	-0.9	0.627	21	38
chr1A	2632448	T	C	0.966	0.067	-0.899	0.581	29	45
chr1A	2633217	C	G	0.053	0.857	0.805	0.525	19	21
chr1A	2633259	G	A	0.958	0.069	-0.889	0.528	24	29
chr1A	2633294	C	T	0.964	0.061	-0.904	0.525	28	33
chr1A	2633343	G	A	0.962	0.057	-0.904	0.557	26	35
chr1A	2633437	C	T	1	0	-1	0.706	5	12
chr1A	2633709	CCTG	C	0.824	0.1	-0.724	0.444	17	10
chr1A	2634855	G	A	1	0	-1	0.465	23	20
chr1A	2642596	A	G	1	0	-1	0.515	16	17
chr1A	2642662	C	A	0.969	0.026	-0.943	0.549	32	39
chr1A	2642665	A	G	0.967	0.026	-0.94	0.559	30	38
chr1A	2642741	G	A	0.966	0.018	-0.948	0.663	29	57
chr1A	2642746	C	T	0.962	0.018	-0.943	0.679	26	55
chr1A	2642779	G	A	0.929	0	-0.929	0.822	14	59
chr1A	2642786	G	C	0.909	0	-0.909	0.857	11	59
chr1A	2643318	A	G	1	0	-1	0.688	5	11
chr1A	2643438	C	T	0.957	0.019	-0.937	0.693	23	52
chr1A	2643494	A	G	0.9	0	-0.9	0.9	10	80
chr1A	2643498	T	G	0.9	0	-0.9	0.9	10	80
chr1A	2644519	G	A	1	0	-1	0.657	12	23
chr1A	2644551	C	T	1	0	-1	0.667	15	30
chr1A	2644633	T	G	1	0	-1	0.694	15	34
chr1A	2644659	A	T	1	0	-1	0.634	15	26
chr1A	2646255	A	G	0.909	0.033	-0.876	0.732	11	30
chr1A	2646284	T	A	0.875	0.027	-0.848	0.822	8	37
chr1A	2646577	C	T	1	0.077	-0.923	0.511	21	26
chr1A	2646584	A	G	1	0.042	-0.958	0.622	13	24
chr1A	2646702	G	C	1	0	-1	0.481	14	13
chr1A	2646727	A	T	1	0	-1	0.481	14	13
chr1A	2646728	A	T	1	0	-1	0.5	13	13
chr1A	2646800	A	C	1	0	-1	0.538	6	7
chr1A	2647481	C	G	0.92	0.032	-0.888	0.713	25	62
chr1A	2647494	T	C	0.944	0.03	-0.914	0.647	36	66
chr1A	2647587	G	A	0.967	0.04	-0.927	0.548	60	75
chr1A	2647588	C	T	0.982	0.041	-0.942	0.55	57	74
chr1A	2647610	C	T	0.971	0.023	-0.947	0.558	68	86
chr1A	2647689	G	A	0.987	0.026	-0.961	0.586	77	114
chr1A	2647873	G	T	1	0.066	-0.934	0.546	54	76
chr1A	2647874	A	T	1	0.064	-0.936	0.557	53	78
chr1A	2647993	A	G	1	0.049	-0.951	0.527	49	61
chr1A	2648108	T	C	1	0	-1	0.509	28	29
chr1A	2648122	G	A	1	0	-1	0.516	30	32
chr1A	2648236	G	A	1	0.056	-0.944	0.531	14	18
chr1A	2648423	C	T	1	0	-1	0.389	11	7
chr1A	2648435	A	G	1	0	-1	0.353	11	6
chr1A	2648464	G	C	1	0	-1	0.438	9	7
chr1A	2648478	A	C	1	0	-1	0.467	8	7
chr1A	2648489	C	T	1	0	-1	0.562	7	9
chr1A	2648563	G	A	1	0	-1	0.5	7	7
chr1A	2648631	A	C	1	0.1	-0.9	0.429	11	10
chr1A	2648655	T	C	1	0.1	-0.9	0.474	9	10
chr1A	2648745	G	T	1	0.062	-0.938	0.556	11	16
chr1A	2648777	T	C	1	0.059	-0.941	0.552	12	17
chr1A	2648809	T	C	1	0.05	-0.95	0.559	14	20
chr1A	2648871	C	T	1	0	-1	0.567	13	17
chr1A	2648878	G	A	1	0	-1	0.552	13	16
chr1A	2648907	C	T	1	0.083	-0.917	0.423	14	12
chr1A	2648915	C	T	1	0.083	-0.917	0.423	14	12
chr1A	2648976	T	C	1	0.1	-0.9	0.529	7	10
chr1A	2648979	A	G	1	0.1	-0.9	0.529	7	10
chr1A	2648995	G	T	1	0.091	-0.909	0.625	5	11
chr1A	2649005	T	C	1	0.091	-0.909	0.625	5	11
chr1A	2653132	G	A	1	0.2	-0.8	0.333	28	20
chr1A	2653258	G	C	1	0.049	-0.951	0.716	20	61
chr1A	2653282	T	C	1	0.048	-0.952	0.694	23	62
chr1A	2653310	G	A	0.968	0.033	-0.935	0.652	31	61
chr1A	2653494	A	G	1	0.22	-0.78	0.348	62	50
chr1A	2653581	G	A	1	0.133	-0.867	0.448	14	15
chr1A	2654969	T	C	1	0	-1	0.564	17	22
chr1A	2654983	A	G	1	0	-1	0.617	18	29
chr1A	2655132	T	C	0.974	0.029	-0.945	0.636	38	69
chr1A	2655133	G	A	0.974	0.03	-0.944	0.629	38	67
chr1A	2656327	C	T	0.976	0.029	-0.946	0.453	41	34
chr1A	2656361	G	C	0.977	0.025	-0.952	0.482	43	40
chr1A	2656503	A	G	0.723	0	-0.723	0.638	47	47
chr1A	2656519	T	C	0.976	0.256	-0.72	0.388	42	43
chr1A	2662384	G	A	1	0.05	-0.95	0.559	28	40
chr1A	2662447	T	C	1	0.043	-0.957	0.55	17	23
chr1A	2663230	C	T	0.941	0	-0.941	0.475	34	27
chr1A	2664359	C	G	1	0.071	-0.929	0.542	10	14
chr1A	2664382	G	A	1	0.062	-0.938	0.556	11	16
chr1A	2664416	A	G	1	0.053	-0.947	0.581	12	19
chr1A	2664427	C	G	1	0.053	-0.947	0.514	16	19
chr1A	2664530	T	A	1	0.071	-0.929	0.433	16	14
chr1A	2665986	C	T	1	0	-1	0.421	22	16
chr1A	2666014	T	C	1	0	-1	0.432	25	19
chr1A	2666656	T	A	1	0.032	-0.968	0.472	65	62
chr1A	2666843	G	T	1	0.041	-0.959	0.473	124	121
chr1A	2666878	A	G	0.992	0.042	-0.95	0.456	132	118
chr1A	2666995	A	ATGACGG	0.865	0.019	-0.845	0.573	96	103
chr1A	2667202	A	G	0.92	0.045	-0.875	0.638	25	44
chr1A	2667218	GTACTA	GTACTACTA	0.714	0.037	-0.677	0.697	35	54
chr1A	2667347	T	G	1	0	-1	0.684	6	13
chr1A	2842198	G	A	1	0	-1	0.433	17	13
chr1A	2842240	C	G	1	0.045	-0.955	0.477	22	22
chr1A	2842302	C	T	1	0.024	-0.976	0.69	17	41
chr1A	2842375	T	C	0.909	0.019	-0.89	0.828	11	53
chr1A	2842433	ACCCTCCTACCCC	AC	0.778	0.027	-0.751	0.772	27	74
chr1A	2842585	C	T	1	0.048	-0.952	0.645	20	42
chr1A	2842913	G	A	1	0	-1	0.471	9	8
chr1A	2842963	C	A	1	0	-1	0.545	5	6
chr1A	2843269	G	C	1	0	-1	0.5	5	5
chr1A	2843403	T	C	1	0	-1	0.667	11	22
chr1A	2843407	T	C	1	0	-1	0.625	12	20
chr1A	2843541	G	A	1	0.019	-0.981	0.536	88	106
chr1A	2843649	G	A	1	0.01	-0.99	0.68	48	105
chr1A	2843687	G	A	0.964	0	-0.964	0.814	28	117
chr1A	2843715	T	G	0.923	0	-0.923	0.904	13	112
chr1A	2843723	A	G	0.923	0	-0.923	0.902	13	109
chr1A	2843734	C	A	0.909	0	-0.909	0.919	11	112
chr1A	2843735	G	C	0.909	0	-0.909	0.92	11	114
chr1A	2843771	G	A	0.833	0.018	-0.816	0.941	6	113
chr1A	2843783	A	G	0.917	0.019	-0.898	0.891	12	107
chr1A	2843816	G	A	0.972	0.02	-0.952	0.73	36	101
chr1A	2843840	T	C	0.975	0.023	-0.952	0.68	40	88
chr1A	2843867	C	A	0.976	0.028	-0.948	0.623	42	72
chr1A	2843874	G	A	0.976	0.029	-0.948	0.616	42	70
chr1A	2843893	C	T	1	0.038	-0.962	0.538	41	52
chr1A	2843974	C	A	1	0	-1	0.5	15	15
chr1A	2847776	C	T	1	0	-1	0.643	5	9
chr1A	2847800	G	A	1	0	-1	0.737	5	14
chr1A	2847806	C	T	1	0	-1	0.7	6	14
chr1A	2848059	T	G	1	0	-1	0.5	13	13
chr1A	2848179	T	G	1	0	-1	0.389	11	7
chr1A	2848181	C	T	1	0	-1	0.389	11	7
chr1A	2848218	G	C	1	0	-1	0.5	10	10
chr1A	2848258	GA	GAA	0.789	0	-0.789	0.634	19	22
chr1A	2848383	T	C	1	0	-1	0.433	17	13
chr1A	2849200	T	A	0.974	0.039	-0.935	0.49	78	77
chr1A	2849338	T	G	0.903	0	-0.903	0.738	31	76
chr1A	2849559	T	A	1	0.087	-0.913	0.6	12	23
chr1A	2849607	A	C	1	0.067	-0.933	0.509	25	30
chr1A	2849695	A	G	1	0	-1	0.686	16	35
chr1A	2849729	A	G	1	0.051	-0.949	0.698	14	39
chr1A	2849732	A	T	1	0.051	-0.949	0.698	14	39
chr1A	2849761	C	T	1	0.061	-0.939	0.596	19	33
chr1A	2849926	T	C	1	0	-1	0.5	8	8
chr1A	2850443	GAAA	GAA	0.833	0	-0.833	0.524	12	9
chr1A	2850481	A	T	1	0.043	-0.957	0.489	22	23
chr1A	2850509	T	C	1	0.037	-0.963	0.52	23	27
chr1A	2850603	T	G	0.917	0.024	-0.893	0.865	12	84
chr1A	2850785	A	T	0.971	0.018	-0.953	0.759	34	111
chr1A	2851067	T	C	1	0	-1	0.568	16	21
chr1A	2851100	C	T	1	0	-1	0.529	8	9
chr1A	2851106	T	G	1	0	-1	0.571	6	8
chr1A	2944789	A	G	0.989	0.078	-0.911	0.459	93	90
chr1A	2944846	A	G	0.99	0.104	-0.886	0.442	101	96
chr1A	2945081	C	A	0.946	0.022	-0.924	0.561	37	45
chr1A	2945149	CTTT	CTTTT	0.722	0.034	-0.688	0.702	18	29
chr1A	2945184	T	G	1	0	-1	0.48	13	12
chr1A	2975411	T	C	0.929	0	-0.929	0.316	14	5
chr1A	2975525	T	A	1	0.1	-0.9	0.243	27	10
chr1A	2975619	C	A	1	0.083	-0.917	0.355	19	12
chr1A	2975880	A	G	1	0.294	-0.706	0.141	68	17
chr1A	2975992	T	C	1	0.143	-0.857	0.209	130	42
chr1A	2976108	C	A	0.995	0.155	-0.839	0.207	183	58
chr1A	2976282	T	C	0.987	0.147	-0.84	0.289	153	75
chr1A	2976354	G	A	0.978	0.082	-0.896	0.337	135	73
chr1A	2976364	T	C	0.976	0.095	-0.882	0.35	126	74
chr1A	2976444	T	G	0.979	0.06	-0.919	0.603	48	83
chr1A	2976471	C	T	0.944	0.022	-0.922	0.824	18	90
chr1A	2976479	T	C	0.875	0.011	-0.864	0.917	8	88
chr1A	2976584	C	T	0.8	0.059	-0.741	0.906	5	101
chr1A	2976590	CGGG	CGG	0.833	0	-0.833	0.966	6	143
chr1A	2976765	T	C	0.989	0.1	-0.889	0.369	89	60
chr1A	2976806	G	A	0.993	0.141	-0.853	0.267	146	64
chr1A	2976876	G	C	1	0.143	-0.857	0.298	158	84
chr1A	2977054	T	A	0.994	0.155	-0.839	0.293	162	84
chr1A	2977307	A	G	0.825	0.115	-0.709	0.41	211	104
chr1A	2977338	T	A	0.816	0.111	-0.705	0.43	201	108
chr1A	2977377	A	G	0.761	0.102	-0.659	0.496	138	88
chr1A	2977380	C	T	0.764	0.092	-0.672	0.493	140	87
chr1A	2977531	C	A	0.795	0.053	-0.742	0.448	39	19
chr1A	2980146	C	A	0.7	0	-0.7	0.86	20	80
chr1A	2980182	A	C	0.731	0.015	-0.715	0.78	26	65
chr1A	2980190	T	C	0.731	0.017	-0.714	0.765	26	59
chr1A	2980195	T	C	0.704	0.016	-0.687	0.773	27	61
chr1A	2980209	A	C	0.704	0.016	-0.688	0.775	27	62
chr1A	2980214	T	G	0.76	0.017	-0.743	0.765	25	60
chr1A	2980220	A	G	0.792	0.018	-0.774	0.753	24	57
chr1A	2980227	T	A	0.739	0.018	-0.721	0.772	23	56
chr1A	2980248	C	T	0.895	0.212	-0.683	0.606	19	52
chr1A	2980438	T	C	1	0.273	-0.727	0.471	6	11
chr1A	2984738	A	G	1	0.194	-0.806	0.725	8	72
chr1A	3013254	T	C	1	0.182	-0.818	0.692	6	33
chr1A	3013280	T	G	1	0.128	-0.872	0.756	6	39
chr1A	3013462	A	G	0.714	0.038	-0.676	0.907	7	79
chr1A	3013493	T	C	0.833	0.014	-0.82	0.924	6	73
chr1A	3074421	G	A	1	0.183	-0.817	0.593	31	82
chr1A	3094923	G	A	0.857	0	-0.857	0.647	7	10
chr1A	3094925	A	G	1	0.222	-0.778	0.438	7	9
chr1A	3116783	G	A	1	0	-1	0.538	6	7
chr1A	3116928	G	C	0.9	0	-0.9	0.763	10	28
chr1A	3116938	T	A	0.9	0	-0.9	0.769	10	29
chr1A	3116959	TTTTTGAATTTTGA	TTTTTGA	0.727	0.023	-0.704	0.833	11	43
chr1A	3117093	TTCTTCC	T	0.724	0.15	-0.574	0.51	29	20
chr1A	3117145	ATTT	ATT	0.882	0	-0.882	0.545	34	32
chr1A	3117153	G	C	1	0.077	-0.923	0.429	30	26
chr1A	3117171	A	G	1	0.067	-0.933	0.438	34	30
chr1A	3117263	C	G	1	0.12	-0.88	0.53	33	50
chr1A	3117585	G	C	1	0.03	-0.97	0.8	7	33
chr1A	3117592	C	G	0.857	0	-0.857	0.857	7	35
chr1A	3117593	T	C	1	0.059	-0.941	0.78	7	34
chr1A	3117597	G	C	1	0.029	-0.971	0.81	7	35
chr1A	3117615	C	G	0.778	0	-0.778	0.816	9	29
chr1A	3117621	C	T	0.778	0	-0.778	0.816	9	29
chr1A	3117720	G	A	1	0	-1	0.606	13	20
chr1A	3117726	T	G	1	0	-1	0.567	13	17
chr1A	3117736	T	G	1	0	-1	0.5	13	13
chr1A	3117807	C	G	1	0	-1	0.571	6	8
chr1A	3117964	T	G	1	0.238	-0.762	0.516	10	21
chr1A	3117970	A	G	0.7	0.217	-0.483	0.636	10	23
chr1A	3117971	A	G	1	0.227	-0.773	0.531	10	22
chr1A	3117973	A	G	0.7	0.217	-0.483	0.636	10	23
chr1A	3118009	C	A	0.7	0.227	-0.473	0.625	10	22
chr1A	3118015	T	C	0.727	0.227	-0.5	0.606	11	22
chr1A	3118044	T	C	0.7	0.192	-0.508	0.667	10	26
chr1A	3118055	G	A	1	0.167	-0.833	0.658	8	30
chr1A	3118056	T	G	1	0.138	-0.862	0.676	8	29
chr1A	3118266	T	A	1	0	-1	0.667	7	14
chr1A	3118303	T	C	1	0	-1	0.682	7	15
chr1A	3118324	G	A	1	0	-1	0.667	6	12
chr1A	3118347	C	T	1	0	-1	0.667	6	12
chr1A	3118372	T	A	1	0	-1	0.667	5	10
chr1A	3119678	ACC	ACCC	0.8	0	-0.8	0.652	10	13
chr1A	3119695	T	C	1	0	-1	0.533	14	16
chr1A	3119745	GACACACACACA	GACACACACA	0.786	0.036	-0.75	0.589	28	28
chr1A	3120254	C	T	0.917	0	-0.917	0.771	24	72
chr1A	3120309	T	C	0.875	0	-0.875	0.896	8	59
chr1A	3120312	T	C	1	0	-1	0.887	7	55
chr1A	3120322	C	A	1	0	-1	0.831	10	49
chr1A	3120325	T	G	1	0	-1	0.814	11	48
chr1A	3120329	G	A	1	0	-1	0.804	11	45
chr1A	3120356	T	A	0.97	0.022	-0.947	0.577	33	45
chr1A	3120361	A	G	0.973	0.022	-0.951	0.554	37	46
chr1A	3120478	G	A	0.978	0.071	-0.906	0.37	45	28
chr1A	3120580	G	C	1	0	-1	0.387	19	12
chr1A	3120592	G	A	1	0	-1	0.476	11	10
chr1A	3121230	A	G	1	0	-1	0.733	8	22
chr1A	3121242	T	G	1	0	-1	0.714	10	25
chr1A	3121266	G	A	0.944	0	-0.944	0.673	18	34
chr1A	3121281	T	G	0.957	0.028	-0.929	0.61	23	36
chr1A	3121336	A	G	0.974	0.032	-0.942	0.443	39	31
chr1A	3121363	AGCTGCTGCTGCTGCTGCTGCTG	AGCTGCTGCTGCTGCTGCTG	0.764	0.043	-0.72	0.564	55	46
chr1A	3121474	AAGA	AA	0.791	0.069	-0.722	0.5	43	29
chr1A	3121482	G	C	1	0.091	-0.909	0.385	30	22
chr1A	3121544	C	T	1	0.083	-0.917	0.344	20	12
chr1A	3121558	T	G	1	0.222	-0.778	0.241	20	9
chr1A	3121606	A	C	1	0.286	-0.714	0.238	14	7
chr1A	3122078	T	C	0.857	0	-0.857	0.538	7	6
chr1A	3122108	CCCTACCTACCTACCTACCTACCTA	CCCTACCTACCTA	0.03	1	0.97	0.78	33	8
chr1A	3122195	A	G	1	0	-1	0.273	16	6
chr1A	3122230	TGAGGGGAGGGAGGGAGGGG	TGAGGGG	0.857	0	-0.857	0.647	7	10
chr1A	3122306	CGCGGC	CGCGGCGGGAGCGGC	0.909	0	-0.909	0.412	11	6
chr1A	3255963	C	T	0.8	0.083	-0.717	0.706	5	12
chr1A	3256017	C	T	0.867	0.029	-0.837	0.714	15	34
chr1A	3256020	C	T	0.867	0.028	-0.839	0.725	15	36
chr1A	3256100	T	C	0.909	0.012	-0.897	0.735	33	84
chr1A	3256103	C	T	0.906	0.012	-0.894	0.741	32	84
chr1A	3256199	T	C	0.929	0	-0.929	0.814	14	56
chr1A	3258508	C	T	0.929	0.04	-0.889	0.641	14	25
chr1A	3259485	A	C	1	0.056	-0.944	0.405	24	18
chr1A	3260751	C	G	0.967	0.043	-0.923	0.434	60	46
chr1A	3260926	G	C	1	0.21	-0.79	0.331	86	62
chr1A	3261010	A	G	0.738	0	-0.738	0.575	42	31
chr1A	3262216	G	C	1	0.029	-0.971	0.825	6	34
chr1A	3262353	C	T	1	0.067	-0.933	0.467	15	15
chr1A	3262450	G	T	1	0	-1	0.486	18	17
chr1A	3262477	C	T	1	0.056	-0.944	0.447	20	18
chr1A	3262516	A	C	1	0	-1	0.578	19	26
chr1A	3262529	G	A	1	0.033	-0.967	0.592	19	30
chr1A	3262532	G	T	1	0.032	-0.968	0.588	20	31
chr1A	3262546	G	A	1	0.03	-0.97	0.615	19	33
chr1A	3262550	G	A	1	0	-1	0.64	18	32
chr1A	3375885	T	C	1	0	-1	0.417	14	10
chr1A	3375912	C	T	1	0	-1	0.444	15	12
chr1A	3375913	T	C	1	0	-1	0.464	15	13
chr1A	3375939	C	T	1	0	-1	0.455	18	15
chr1A	3375942	T	C	0	1	1	0.545	18	15
chr1A	3375987	A	C	1	0	-1	0.463	22	19
chr1A	3376008	T	C	1	0	-1	0.465	23	20
chr1A	3376037	A	G	1	0	-1	0.432	25	19
chr1A	3376070	A	G	1	0	-1	0.465	23	20
chr1A	3376125	A	G	1	0	-1	0.489	24	23
chr1A	3376238	A	C	1	0	-1	0.696	7	16
chr1A	3378070	C	G	1	0.111	-0.889	0.444	9	9
chr1A	3378079	C	G	1	0.111	-0.889	0.471	8	9
chr1A	3378085	C	A	1	0	-1	0.5	8	8
chr1A	3378265	G	C	0	1	1	0.615	8	5
chr1A	3378269	G	T	0	1	1	0.615	8	5
chr1A	3381249	T	C	0.972	0	-0.972	0.507	36	35
chr1A	3381260	C	T	0.972	0.026	-0.946	0.514	36	38
chr1A	3381261	C	T	0.972	0.027	-0.945	0.507	36	37
chr1A	3381336	G	C	0.982	0.025	-0.957	0.417	56	40
chr1A	3381588	G	A	0	0.96	0.96	0.5	23	25
chr1A	3381640	TATCATCATC	TATCATC	0.818	0.023	-0.795	0.632	33	43
chr1A	3381809	A	C	0.983	0.045	-0.938	0.508	60	66
chr1A	3381816	CTTTT	CTT	0.798	0.032	-0.766	0.607	84	94
chr1A	3381967	T	C	0.986	0.013	-0.974	0.519	74	80
chr1A	3381980	CTTTT	CTT	0.793	0	-0.793	0.624	92	102
chr1A	3381998	G	C	0.988	0.012	-0.975	0.503	81	82
chr1A	3382154	G	A	0.988	0	-0.988	0.475	84	74
chr1A	3382157	TTTCTTCTTCT	TTTCTTCT	0.807	0	-0.807	0.553	114	92
chr1A	3382212	T	G	0.985	0.015	-0.969	0.496	66	65
chr1A	3382233	A	C	0.983	0.017	-0.966	0.5	59	59
chr1A	3382449	C	T	0.964	0.091	-0.873	0.42	28	22
chr1A	3382617	G	C	1	0	-1	0.646	17	31
chr1A	3382656	C	G	1	0.037	-0.963	0.591	17	27
chr1A	3382671	T	C	1	0.034	-0.966	0.609	17	29
chr1A	3382700	C	T	1	0.037	-0.963	0.591	17	27
chr1A	3382757	C	T	1	0.038	-0.962	0.446	30	26
chr1A	3382924	C	T	1	0	-1	0.482	29	27
chr1A	3383025	G	A	1	0.038	-0.962	0.481	26	26
chr1A	3383082	G	C	1	0.056	-0.944	0.436	21	18
chr1A	3383123	A	G	0	1	1	0.538	21	18
chr1A	3383148	G	C	0	0.952	0.952	0.565	25	21
chr1A	3383150	T	G	1	0.045	-0.955	0.447	25	22
chr1A	3383185	TGGG	TGGGGCTGCAGGG	0.7	0	-0.7	0.625	30	26
chr1A	3383188	G	GGCTGCAGGT	0.839	0.038	-0.8	0.526	31	26
chr1A	3383189	AC	ACTGCAGCTGC	0	0.846	0.846	0.6	29	26
chr1A	3383191	C	T	1	0	-1	0.524	10	11
chr1A	3383250	C	T	1	0.067	-0.933	0.467	30	30
chr1A	3383264	G	C	0	0.929	0.929	0.559	31	28
chr1A	3383266	T	C	1	0.067	-0.933	0.483	28	30
chr1A	3383283	G	T	1	0.056	-0.944	0.531	28	36
chr1A	3383284	C	T	1	0.056	-0.944	0.531	28	36
chr1A	3383285	C	T	1	0.056	-0.944	0.54	27	36
chr1A	3383290	T	C	1	0.029	-0.971	0.54	28	35
chr1A	3386503	G	A	1	0	-1	0.653	17	32
chr1A	3386557	C	G	1	0	-1	0.818	6	27
chr1A	3386957	G	A	0.96	0.037	-0.923	0.671	25	54
chr1A	3387032	T	A	0.926	0.029	-0.897	0.581	27	35
chr1A	3387060	A	G	0.889	0.036	-0.853	0.63	18	28
chr1A	3387067	ATTTT	ATTTTT	0.75	0	-0.75	0.7	20	30
chr1A	3387134	A	G	0.889	0.059	-0.83	0.654	9	17
chr1A	3387358	C	T	0.867	0	-0.867	0.835	15	64
chr1A	3387391	A	G	0.962	0.027	-0.935	0.73	26	74
chr1A	3387617	G	A	0.982	0.041	-0.941	0.55	56	73
chr1A	3387764	C	T	0.983	0.046	-0.937	0.575	59	87
chr1A	3387935	A	G	0.032	1	0.968	0.555	63	47
chr1A	3388002	T	G	1	0	-1	0.468	41	36
chr1A	3388531	T	C	0.024	0.94	0.916	0.473	41	50
chr1A	3388782	G	A	0	1	1	0.339	20	39
chr1A	3388793	G	T	1	0	-1	0.646	23	42
chr1A	3388860	T	A	1	0.023	-0.977	0.524	38	44
chr1A	3388930	C	T	0.964	0.019	-0.945	0.65	28	52
chr1A	3388943	A	G	0.917	0.017	-0.899	0.829	12	58
chr1A	3389025	C	T	0.875	0	-0.875	0.821	16	62
chr1A	3389080	C	G	0.923	0	-0.923	0.68	26	49
chr1A	3389084	T	C	0.923	0	-0.923	0.68	26	49
chr1A	3389183	C	T	0.857	0	-0.857	0.765	14	37
chr1A	3389330	A	G	0.951	0.032	-0.919	0.444	41	31
chr1A	3389406	G	A	0.04	0.969	0.929	0.598	50	32
chr1A	3389430	C	T	0.979	0.033	-0.945	0.39	47	30
chr1A	3389674	A	C	0.944	0.071	-0.873	0.438	18	14
chr1A	3389729	A	G	0	0.967	0.967	0.431	21	30
chr1A	3390410	G	T	0	0.939	0.939	0.439	33	49
chr1A	3390503	C	T	1	0.101	-0.899	0.534	47	69
chr1A	3390691	A	G	0.981	0.036	-0.946	0.5	54	56
chr1A	3390803	G	A	0	0.941	0.941	0.529	17	17
chr1A	3391388	A	C	1	0.2	-0.8	0.286	9	5
chr1A	3391451	G	A	1	0.143	-0.857	0.24	18	7
chr1A	3391458	TAAAAAA	TAAAAAAA	0.8	0.077	-0.723	0.447	25	13
chr1A	3391512	C	T	1	0.091	-0.909	0.303	22	11
chr1A	3391595	G	A	1	0.083	-0.917	0.297	25	12
chr1A	3391740	G	C	1	0.037	-0.963	0.491	26	27
chr1A	3391812	G	A	1	0	-1	0.6	14	21
chr1A	3392215	C	T	1	0	-1	0.844	5	27
chr1A	3392234	A	G	1	0	-1	0.821	7	32
chr1A	3392263	G	A	1	0	-1	0.706	15	36
chr1A	3392267	G	A	1	0	-1	0.706	15	36
chr1A	3392268	A	G	1	0	-1	0.706	15	36
chr1A	3392450	T	C	0	1	1	0.524	22	20
chr1A	3392460	T	C	0.062	1	0.938	0.455	16	17
chr1A	3392569	T	TC	0.826	0.05	-0.776	0.535	23	20
chr1A	3392719	C	A	0.933	0.071	-0.862	0.483	15	14
chr1A	3392778	C	G	0.071	0.938	0.866	0.467	14	16
chr1A	3392812	C	T	0	0.929	0.929	0.48	11	14
chr1A	3392850	A	G	1	0.111	-0.889	0.444	9	9
chr1A	3393223	C	T	0.143	1	0.857	0.375	7	9
chr1A	3393279	T	C	0.909	0	-0.909	0.444	11	7
chr1A	3393301	T	C	0.929	0	-0.929	0.48	14	11
chr1A	3393400	T	C	1	0.062	-0.938	0.652	7	16
chr1A	3393421	TTCTCTCTCT	TTCTCTCTCTCTCT	0.867	0	-0.867	0.717	15	31
chr1A	3393453	C	T	0.95	0.031	-0.919	0.615	20	32
chr1A	3393506	C	A	0.964	0.025	-0.939	0.588	28	40
chr1A	3393553	GCGGACGG	GCGGACGGACGGACGGACGG	0.762	0.019	-0.743	0.656	42	54
chr1A	3393596	A	G	0.952	0.036	-0.917	0.414	42	28
chr1A	3393633	G	A	0.971	0	-0.971	0.365	34	18
chr1A	3393671	GTACT	GTACTACT	0	0.733	0.733	0.75	29	15
chr1A	3393699	T	C	1	0	-1	0.423	15	11
chr1A	3393731	C	G	1	0	-1	0.5	6	6
chr1A	3447444	C	G	0.957	0	-0.957	0.792	23	83
chr1A	3447474	C	G	0.975	0	-0.975	0.649	40	71
chr1A	3447541	G	A	1	0	-1	0.488	44	42
chr1A	3447545	G	A	1	0	-1	0.435	48	37
chr1A	3447669	C	T	0.8	0	-0.8	0.636	5	6
chr1A	3448298	G	A	1	0	-1	0.312	11	5
chr1A	3448406	T	C	1	0	-1	0.491	29	28
chr1A	3449696	G	A	1	0.083	-0.917	0.524	9	12
chr1A	3451069	G	A	1	0	-1	0.667	6	12
chr1A	3451071	A	G	1	0	-1	0.667	6	12
chr1A	3451482	C	T	0.979	0.009	-0.97	0.549	94	112
chr1A	3451536	GCTCTAA	GCTCTAAGCCTCTAA	0.784	0.007	-0.776	0.678	97	142
chr1A	3451689	G	C	0.964	0.023	-0.941	0.608	56	87
chr1A	3451773	G	A	0.963	0.013	-0.95	0.74	27	77
chr1A	3451854	T	G	0.952	0.059	-0.894	0.6	42	68
chr1A	3452224	A	G	0.949	0.034	-0.915	0.602	39	59
chr1A	3452541	T	G	0.966	0.033	-0.933	0.508	59	61
chr1A	3452684	C	T	1	0.043	-0.957	0.484	46	47
chr1A	3453282	T	C	1	0.04	-0.96	0.471	26	25
chr1A	3453450	G	T	0.967	0.059	-0.908	0.362	30	17
chr1A	3453588	C	T	0.955	0.1	-0.855	0.452	22	20
chr1A	3453721	G	A	1	0.026	-0.974	0.447	46	39
chr1A	3453725	T	A	1	0.027	-0.973	0.439	45	37
chr1A	3454098	G	T	0.868	0.061	-0.807	0.551	76	82
chr1A	3454296	C	T	1	0.103	-0.897	0.553	18	29
chr1A	3454587	A	G	0.943	0.014	-0.93	0.595	53	73
chr1A	3454620	G	C	0.897	0.013	-0.883	0.74	29	75
chr1A	3454621	C	T	0.897	0.013	-0.883	0.74	29	75
chr1A	3454633	T	C	0.864	0.014	-0.85	0.792	22	74
chr1A	3462612	A	T	0.964	0	-0.964	0.75	28	80
chr1A	3486400	T	C	1	0	-1	0.615	5	8
chr1A	3486462	G	C	1	0	-1	0.471	9	8
chr1A	3486467	A	G	1	0	-1	0.471	9	8
chr1A	3486468	T	C	1	0	-1	0.471	9	8
chr1A	3486476	T	C	1	0	-1	0.438	9	7
chr1A	3486478	G	T	1	0	-1	0.4	9	6
chr1A	3486487	T	G	1	0	-1	0.357	9	5
chr1A	3486488	C	A	1	0	-1	0.357	9	5
chr1A	3486531	G	T	1	0	-1	0.417	7	5
chr1A	3489173	T	C	1	0.273	-0.727	0.561	13	44
chr1A	3489184	C	T	1	0.283	-0.717	0.55	14	46
chr1A	3489186	G	C	1	0.289	-0.711	0.542	14	45
chr1A	3489505	T	C	0.929	0.286	-0.643	0.531	14	35
chr1A	3489528	G	T	1	0.067	-0.933	0.737	8	30
chr1A	3489544	A	T	1	0.065	-0.935	0.744	8	31
chr1A	3489549	A	G	0.875	0.061	-0.814	0.78	8	33
chr1A	3489565	G	A	1	0.188	-0.812	0.639	13	48
chr1A	3489568	T	C	1	0.188	-0.812	0.619	15	48
chr1A	3489596	G	T	1	0.275	-0.725	0.5	31	69
chr1A	3489812	G	A	1	0.273	-0.727	0.519	31	77
chr1A	3489814	C	T	1	0.273	-0.727	0.514	32	77
chr1A	3489817	T	C	1	0.276	-0.724	0.509	32	76
chr1A	3489839	G	A	1	0.286	-0.714	0.505	29	70
chr1A	3489877	C	A	1	0.207	-0.793	0.613	17	58
chr1A	3489906	G	T	0.833	0.07	-0.764	0.837	6	43
chr1A	3489912	C	T	1	0.116	-0.884	0.776	6	43
chr1A	3489913	A	G	0.833	0.073	-0.76	0.83	6	41
chr1A	3489966	C	T	1	0.207	-0.793	0.676	5	29
chr1A	3489967	A	T	1	0.207	-0.793	0.676	5	29
chr1A	3490270	G	C	0.833	0	-0.833	0.583	6	6
chr1A	3490327	A	G	0.714	0.125	-0.589	0.6	7	8
chr1A	3490360	A	G	0.778	0.182	-0.596	0.55	9	11
chr1A	3490416	T	C	0.8	0.231	-0.569	0.522	10	13
chr1A	3490837	C	G	0.853	0.091	-0.762	0.333	34	11
chr1A	3490950	G	A	0.87	0.222	-0.647	0.264	69	18
chr1A	3490961	C	T	0.862	0.222	-0.639	0.277	65	18
chr1A	3491036	C	T	0.833	0.217	-0.616	0.366	48	23
chr1A	3491050	C	G	0.822	0.2	-0.622	0.369	45	20
chr1A	3491060	T	C	0.83	0.211	-0.619	0.348	47	19
chr1A	3491091	C	T	0.83	0.174	-0.656	0.386	47	23
chr1A	3491130	C	T	1	0.286	-0.714	0.278	33	21
chr1A	3491159	T	C	0.852	0.043	-0.808	0.52	27	23
chr1A	3491161	G	A	0.852	0.043	-0.808	0.52	27	23
chr1A	3491173	C	T	0.833	0.048	-0.786	0.533	24	21
chr1A	3491178	G	T	0.818	0.045	-0.773	0.568	22	22
chr1A	3491190	C	G	0.8	0	-0.8	0.644	20	25
chr1A	3491194	C	T	0.778	0	-0.778	0.682	18	26
chr1A	3491203	G	C	1	0.192	-0.808	0.5	16	26
chr1A	3491209	G	A	1	0.172	-0.828	0.585	12	29
chr1A	3491241	T	A	1	0.222	-0.778	0.651	7	36
chr1A	3491266	G	A	1	0.231	-0.769	0.6	11	39
chr1A	3491324	A	T	1	0.298	-0.702	0.563	14	57
chr1A	3491367	A	T	1	0.242	-0.758	0.61	15	62
chr1A	3491371	C	T	1	0.246	-0.754	0.597	16	61
chr1A	3491396	G	A	1	0.194	-0.806	0.624	21	72
chr1A	3491403	C	T	0.96	0.224	-0.736	0.594	25	76
chr1A	3491424	C	A	0.857	0.097	-0.76	0.835	7	72
chr1A	3491484	C	A	0.815	0.278	-0.537	0.565	65	158
chr1A	3491539	G	A	0.822	0.269	-0.553	0.575	73	186
chr1A	3491573	G	C	0.982	0.276	-0.706	0.552	56	174
chr1A	3491577	T	C	0.964	0.263	-0.7	0.566	55	171
chr1A	3491605	G	A	0.959	0.228	-0.732	0.606	49	167
chr1A	3491622	C	G	0.957	0.23	-0.727	0.618	46	174
chr1A	3491645	G	A	0.976	0.238	-0.738	0.612	42	164
chr1A	3491722	G	A	1	0.252	-0.748	0.586	33	119
chr1A	3491738	A	T	1	0.26	-0.74	0.579	29	104
chr1A	3491753	G	T	1	0.242	-0.758	0.586	29	99
chr1A	3491797	G	T	1	0.184	-0.816	0.588	19	49
chr1A	3491816	T	C	1	0.19	-0.81	0.618	13	42
chr1A	3491830	G	A	1	0.154	-0.846	0.647	12	39
chr1A	3491843	C	T	1	0.176	-0.824	0.636	10	34
chr1A	3491856	A	T	1	0.167	-0.833	0.625	10	30
chr1A	3491869	G	C	1	0.227	-0.773	0.607	6	22
chr1A	3491882	A	G	1	0.158	-0.842	0.667	5	19
chr1A	3491891	C	A	1	0.125	-0.875	0.667	5	16
chr1A	3503700	G	A	0.78	0.188	-0.592	0.676	41	138
chr1A	3503702	T	C	0.78	0.181	-0.599	0.682	41	138
chr1A	3503750	C	A	0.833	0.102	-0.731	0.818	12	98
chr1A	3505859	C	A	1	0.2	-0.8	0.625	7	25
chr1A	3505862	A	C	1	0.2	-0.8	0.632	8	30
chr1A	3505864	G	A	1	0.2	-0.8	0.649	7	30
chr1A	3505882	G	A	1	0.235	-0.765	0.591	10	34
chr1A	3505935	C	G	1	0.28	-0.72	0.581	12	50
chr1A	3505989	T	C	1	0.233	-0.767	0.688	5	43
chr1A	3531268	C	T	0.778	0.031	-0.747	0.805	9	32
chr1A	3531291	G	A	0.9	0.023	-0.877	0.698	20	43
chr1A	3531311	T	A	0.933	0.035	-0.898	0.655	30	57
chr1A	3531335	A	T	0.933	0.031	-0.902	0.681	30	64
chr1A	3531359	T	C	0.967	0.027	-0.939	0.699	30	73
chr1A	3531401	C	T	0.926	0.011	-0.915	0.776	27	89
chr1A	3531402	T	C	0.931	0.011	-0.92	0.765	29	90
chr1A	3531411	G	A	0.92	0.011	-0.909	0.791	25	90
chr1A	3531420	C	T	0.882	0.011	-0.872	0.856	17	94
chr1A	3531425	C	G	0.895	0.011	-0.884	0.841	19	94
chr1A	3531431	G	C	0.833	0.011	-0.823	0.897	12	95
chr1A	3578905	G	A	0.889	0.111	-0.778	0.5	9	9
chr1A	3578923	C	G	1	0.091	-0.909	0.476	10	11
chr1A	3578927	A	C	1	0.091	-0.909	0.476	10	11
chr1A	3578939	A	C	1	0.083	-0.917	0.478	11	12
chr1A	3578953	G	A	1	0.083	-0.917	0.478	11	12
chr1A	3578954	C	T	1	0.083	-0.917	0.478	11	12
chr1A	3578957	T	C	0.917	0.083	-0.833	0.5	12	12
chr1A	3578977	C	T	0.941	0.077	-0.864	0.433	17	13
chr1A	3578996	C	G	1	0.077	-0.923	0.375	19	13
chr1A	3579031	G	C	1	0.056	-0.944	0.395	25	18
chr1A	3579073	C	T	1	0.062	-0.938	0.349	27	16
chr1A	3579098	AAGCAAGAAAAGGCCAGC	AAGC	0.758	0	-0.758	0.554	33	23
chr1A	3579163	T	C	1	0	-1	0.447	21	17
chr1A	3579221	A	C	1	0	-1	0.525	19	21
chr1A	3579247	T	C	1	0.038	-0.962	0.5	24	26
chr1A	3579258	G	A	0.778	0	-0.778	0.618	27	28
chr1A	3579259	A	C	1	0.036	-0.964	0.491	27	28
chr1A	3579621	G	T	0.705	0.019	-0.686	0.617	61	54
chr1A	3579643	G	A	1	0.224	-0.776	0.355	58	49
chr1A	3579673	A	T	1	0.24	-0.76	0.38	50	50
chr1A	3580404	A	C	1	0.056	-0.944	0.456	77	72
chr1A	3580652	G	C	1	0.023	-0.977	0.741	14	44
chr1A	3580700	C	G	1	0.02	-0.98	0.706	19	49
chr1A	3580709	A	G	1	0.041	-0.959	0.603	29	49
chr1A	3580751	G	T	1	0.038	-0.962	0.6	32	53
chr1A	3580858	G	T	1	0	-1	0.747	19	56
chr1A	3581013	G	T	1	0	-1	0.667	10	20
chr1A	3581024	G	T	1	0	-1	0.667	10	20
chr1A	3581297	C	T	1	0	-1	0.545	10	12
chr1A	3581814	C	T	1	0.135	-0.865	0.306	95	52
chr1A	3581827	T	C	1	0.109	-0.891	0.339	75	46
chr1A	3582152	G	C	1	0.091	-0.909	0.845	5	66
chr1A	3582154	T	G	1	0.09	-0.91	0.847	5	67
chr1A	3582155	G	A	1	0.086	-0.914	0.853	5	70
chr1A	3582209	G	A	1	0.104	-0.896	0.775	12	77
chr1A	3582227	T	A	1	0.098	-0.902	0.787	12	82
chr1A	3582236	G	T	1	0.096	-0.904	0.789	12	83
chr1A	3582281	T	C	0.833	0.023	-0.81	0.879	12	87
chr1A	3582283	C	T	0.818	0.024	-0.795	0.885	11	85
chr1A	3582294	T	C	0.778	0.023	-0.755	0.907	9	88
chr1A	3582529	T	G	0.92	0.06	-0.86	0.741	25	83
chr1A	3582540	G	T	0.821	0.026	-0.795	0.762	28	77
chr1A	3582553	G	A	0.966	0.069	-0.896	0.673	29	72
chr1A	3582559	T	C	0.867	0.029	-0.838	0.72	30	70
chr1A	3582560	T	G	0.967	0.074	-0.893	0.653	30	68
chr1A	3582584	T	A	0.765	0.017	-0.747	0.707	34	58
chr1A	3582640	T	A	1	0.069	-0.931	0.458	30	29
chr1A	3582669	G	A	1	0.062	-0.938	0.469	16	16
chr1A	3620717	G	T	0	0.833	0.833	0.474	7	12
chr1A	3620939	G	A	0	0.714	0.714	0.5	6	14
chr1A	3620960	G	A	0.833	0.167	-0.667	0.611	6	12
chr1A	3620982	C	T	0.833	0.154	-0.679	0.632	6	13
chr1A	3621005	G	A	0	0.818	0.818	0.438	5	11
chr1A	3654892	G	A	1	0.18	-0.82	0.745	5	50
chr1A	3654894	G	T	1	0.176	-0.824	0.75	5	51
chr1A	3654899	A	C	1	0.161	-0.839	0.77	5	56
chr1A	3654905	A	G	1	0.197	-0.803	0.7	9	61
chr1A	3654914	T	C	1	0.2	-0.8	0.683	12	70
chr1A	3654919	C	T	1	0.203	-0.797	0.663	15	74
chr1A	3654927	C	G	0.944	0.212	-0.732	0.653	18	80
chr1A	3654932	G	A	1	0.22	-0.78	0.646	17	82
chr1A	3654933	G	A	0.944	0.22	-0.725	0.65	18	82
chr1A	3654956	C	A	0.97	0.284	-0.685	0.556	33	109
chr1A	3654966	T	C	0.972	0.296	-0.677	0.543	36	115
chr1A	3656946	C	T	0.818	0	-0.818	0.855	11	51
chr1A	3656961	G	A	1	0.018	-0.982	0.821	11	56
chr1A	3656962	T	G	1	0.018	-0.982	0.821	11	56
chr1A	3656966	C	T	1	0.019	-0.981	0.812	11	53
chr1A	3656967	C	T	1	0.019	-0.981	0.815	11	54
chr1A	3656976	C	G	1	0.018	-0.982	0.8	13	57
chr1A	3656977	A	G	1	0.018	-0.982	0.789	14	57
chr1A	3656980	C	T	1	0.017	-0.983	0.77	16	58
chr1A	3657118	G	T	1	0.039	-0.961	0.508	115	129
chr1A	3657132	A	C	1	0.054	-0.946	0.521	106	130
chr1A	3657136	G	A	1	0.047	-0.953	0.522	105	127
chr1A	3657195	A	G	1	0.044	-0.956	0.487	110	114
chr1A	3657199	T	C	1	0.043	-0.957	0.5	105	115
chr1A	3657201	T	G	1	0.043	-0.957	0.489	111	116
chr1A	3657235	T	C	1	0.057	-0.943	0.488	98	105
chr1A	3657268	G	T	1	0.075	-0.925	0.448	99	93
chr1A	3657302	C	A	1	0.102	-0.898	0.342	96	59
chr1A	3657307	T	G	1	0.1	-0.9	0.344	97	60
chr1A	3657310	T	C	1	0.098	-0.902	0.348	97	61
chr1A	3657329	A	T	1	0.135	-0.865	0.317	90	52
chr1A	3657366	G	C	1	0.158	-0.842	0.286	74	38
chr1A	3657373	C	T	1	0.171	-0.829	0.271	72	35
chr1A	3657407	G	A	1	0.192	-0.808	0.256	56	26
chr1A	3657421	T	C	1	0.227	-0.773	0.243	48	22
chr1A	3657434	T	C	1	0.227	-0.773	0.258	44	22
chr1A	3657459	A	G	1	0.25	-0.75	0.24	34	16
chr1A	3657460	T	C	1	0.294	-0.706	0.24	33	17
chr1A	3657462	C	G	1	0.222	-0.778	0.269	34	18
chr1A	3657501	C	A	1	0.3	-0.7	0.226	21	10
chr1A	3657560	C	T	1	0.2	-0.8	0.333	7	5
chr1A	3678659	C	T	0.192	0.758	0.566	0.686	120	33
chr1A	3756696	A	T	1	0	-1	0.5	5	5
chr1A	3756979	G	C	1	0.111	-0.889	0.5	7	9
chr1A	3757312	C	T	0.938	0	-0.938	0.348	16	7
chr1A	3757315	A	C	0.938	0	-0.938	0.348	16	7
chr1A	3757369	T	C	0.923	0	-0.923	0.4	13	7
chr1A	3757809	A	C	1	0.036	-0.964	0.491	27	28
chr1A	3758036	C	T	0	1	1	0.568	25	19
chr1A	3758067	T	A	0	1	1	0.531	26	23
chr1A	3758162	T	C	0	1	1	0.533	16	14
chr1A	3758181	A	G	0	1	1	0.538	14	12
chr1A	3758224	G	C	0	1	1	0.571	8	6
chr1A	3759418	G	A	1	0.133	-0.867	0.351	22	15
chr1A	3759461	T	C	1	0.056	-0.944	0.386	26	18
chr1A	3759465	T	C	1	0.053	-0.947	0.383	28	19
chr1A	3759523	T	C	1	0.05	-0.95	0.396	28	20
chr1A	3759572	C	A	1	0.056	-0.944	0.354	30	18
chr1A	3759607	G	T	1	0	-1	0.472	19	17
chr1A	3759658	T	G	1	0	-1	0.36	16	9
chr1A	3759659	G	A	1	0	-1	0.36	16	9
chr1A	3759720	T	C	1	0	-1	0.364	14	8
chr1A	3759729	A	G	0	1	1	0.65	13	7
chr1A	3759741	T	C	0	1	1	0.636	14	8
chr1A	3759753	A	G	1	0	-1	0.391	14	9
chr1A	3759756	C	G	1	0	-1	0.391	14	9
chr1A	3759759	G	A	1	0	-1	0.364	14	8
chr1A	3759882	C	T	0.933	0	-0.933	0.548	15	16
chr1A	3760096	CTTTTT	CTTT	0.917	0	-0.917	0.5	12	10
chr1A	3760128	T	A	0.091	1	0.909	0.455	11	11
chr1A	3760131	G	A	0.1	1	0.9	0.409	10	12
chr1A	3760162	G	A	0.95	0.059	-0.891	0.459	20	17
chr1A	3760188	C	T	0.958	0.045	-0.913	0.478	24	22
chr1A	3760222	C	T	0.964	0.033	-0.931	0.517	28	30
chr1A	3760290	G	T	1	0.031	-0.969	0.47	34	32
chr1A	3760448	G	A	1	0.034	-0.966	0.394	42	29
chr1A	3760536	C	A	1	0.045	-0.955	0.488	21	22
chr1A	3760561	C	T	1	0.053	-0.947	0.5	17	19
chr1A	3760680	T	C	1	0	-1	0.583	10	14
chr1A	3760696	G	A	0	1	1	0.455	10	12
chr1A	3760708	C	G	1	0	-1	0.591	9	13
chr1A	3760781	C	T	1	0	-1	0.593	11	16
chr1A	3760786	A	G	0	1	1	0.44	11	14
chr1A	3760915	A	T	1	0.053	-0.947	0.514	16	19
chr1A	3774645	C	T	1	0	-1	0.375	10	6
chr1A	3774650	T	G	1	0	-1	0.4	9	6
chr1A	3774709	GAAA	GAA	0.846	0.125	-0.721	0.429	13	8
chr1A	3774780	C	T	1	0.071	-0.929	0.433	16	14
chr1A	3774801	A	G	0.952	0.059	-0.894	0.447	21	17
chr1A	3774860	C	T	1	0.074	-0.926	0.439	30	27
chr1A	3774944	C	T	1	0.07	-0.93	0.417	70	57
chr1A	3774973	C	T	1	0.044	-0.956	0.445	78	68
chr1A	3774977	A	C	1	0.044	-0.956	0.43	83	68
chr1A	3774992	G	A	1	0.029	-0.971	0.401	98	69
chr1A	3774999	T	C	1	0.043	-0.957	0.387	103	70
chr1A	3775071	A	C	1	0.071	-0.929	0.371	126	84
chr1A	3775223	G	A	1	0	-1	0.34	33	17
chr1A	3776107	C	G	1	0	-1	0.241	22	7
chr1A	3776135	G	A	1	0	-1	0.375	20	12
chr1A	3776152	A	G	1	0	-1	0.394	20	13
chr1A	3776213	G	A	1	0	-1	0.489	23	22
chr1A	3776264	T	C	0.941	0	-0.941	0.686	17	34
chr1A	3776265	C	T	1	0	-1	0.708	14	34
chr1A	3776266	C	A	1	0	-1	0.694	15	34
chr1A	3776283	C	G	1	0	-1	0.607	22	34
chr1A	3776293	G	A	1	0.027	-0.973	0.537	30	37
chr1A	3776329	A	C	1	0.034	-0.966	0.538	46	58
chr1A	3776335	C	A	1	0.033	-0.967	0.542	47	60
chr1A	3776379	C	T	1	0.022	-0.978	0.548	73	93
chr1A	3776410	C	T	1	0.018	-0.982	0.559	84	111
chr1A	3776490	T	C	0.983	0.008	-0.975	0.527	115	126
chr1A	3776531	T	C	0.989	0.009	-0.98	0.543	91	108
chr1A	3776539	A	T	0.977	0.01	-0.967	0.548	86	102
chr1A	3776550	G	C	0.976	0.023	-0.953	0.518	82	88
chr1A	3776584	G	A	0.985	0.026	-0.959	0.524	68	77
chr1A	3776612	T	C	0.967	0.015	-0.952	0.531	61	67
chr1A	3776615	T	C	0.967	0.015	-0.951	0.528	60	65
chr1A	3776629	G	T	0.981	0.017	-0.964	0.523	53	58
chr1A	3776720	A	C	0.981	0.052	-0.929	0.622	52	96
chr1A	3776724	G	A	0.981	0.042	-0.94	0.62	54	96
chr1A	3776825	G	C	0.962	0.044	-0.917	0.53	78	90
chr1A	3776827	G	A	0.96	0.045	-0.915	0.534	75	88
chr1A	3776843	A	G	0.976	0.037	-0.939	0.494	82	82
chr1A	3776947	T	C	0.943	0.023	-0.92	0.57	35	44
chr1A	3777295	G	C	0.967	0.034	-0.932	0.492	30	29
chr1A	3777327	T	C	1	0	-1	0.524	20	22
chr1A	3777348	G	A	1	0	-1	0.552	13	16
chr1A	3778128	CCATGCAG	CCATGCAGGCATGCAG	0.933	0	-0.933	0.333	15	6
chr1A	3778168	G	A	1	0.143	-0.857	0.222	20	7
chr1A	3845466	G	A	1	0	-1	0.455	6	5
chr1A	3845467	T	G	1	0	-1	0.5	6	6
chr1A	3845551	T	C	1	0	-1	0.606	13	20
chr1A	3845605	G	A	1	0	-1	0.564	24	31
chr1A	3845735	A	G	0.983	0	-0.983	0.5	60	58
chr1A	3845903	C	G	0.987	0.017	-0.97	0.444	75	60
chr1A	3845915	T	C	0.987	0.017	-0.97	0.444	75	60
chr1A	3845971	T	G	1	0.021	-0.979	0.409	67	48
chr1A	3846133	T	G	1	0.062	-0.938	0.458	67	64
chr1A	3846197	C	T	0	0.948	0.948	0.526	58	58
chr1A	3846233	T	C	0.98	0.054	-0.927	0.505	51	56
chr1A	3846320	C	T	1	0.029	-0.971	0.611	20	34
chr1A	3846329	G	A	0.947	0.032	-0.915	0.62	19	31
chr1A	3846352	G	T	0.917	0.04	-0.877	0.676	12	25
chr1A	3847003	GTGGTTGTTGGGAGAATGGTTGTTGGG	GTGGTTGTTGGG	0	0.8	0.8	0.826	18	5
chr1A	3847070	G	A	1	0	-1	0.306	25	11
chr1A	3847072	C	T	1	0	-1	0.297	26	11
chr1A	3847127	T	C	1	0	-1	0.423	30	22
chr1A	3847159	T	TGTA	0.725	0	-0.725	0.603	40	33
chr1A	3847293	A	AC	0.786	0	-0.786	0.645	14	17
chr1A	3910221	C	T	1	0	-1	0.688	5	11
chr1A	3910375	A	G	0.962	0.067	-0.895	0.518	26	30
chr1A	3910379	C	T	0.962	0.067	-0.895	0.518	26	30
chr1A	3910390	T	C	0.034	0.929	0.894	0.526	29	28
chr1A	3910395	A	G	0.032	0.926	0.894	0.552	31	27
chr1A	3910426	C	T	0.03	0.926	0.896	0.567	33	27
chr1A	3910472	T	C	1	0.091	-0.909	0.351	35	22
chr1A	3910506	T	C	1	0.133	-0.867	0.289	30	15
chr1A	3910549	C	T	1	0.1	-0.9	0.281	22	10
chr1A	3910562	A	T	1	0	-1	0.24	19	6
chr1A	3910567	C	T	1	0.167	-0.833	0.217	17	6
chr1A	3910804	A	C	0.979	0.034	-0.945	0.63	48	87
chr1A	3910805	A	C	0.959	0.034	-0.925	0.638	49	89
chr1A	3910832	A	C	0.982	0.033	-0.949	0.603	56	90
chr1A	3910842	T	C	0.983	0.032	-0.951	0.601	59	94
chr1A	3910949	G	A	1	0.048	-0.952	0.52	69	83
chr1A	3911031	C	T	0.015	0.956	0.94	0.504	65	68
chr1A	3911193	A	G	1	0.02	-0.98	0.538	42	51
chr1A	3911273	G	T	1	0.054	-0.946	0.438	65	56
chr1A	3911388	G	A	1	0.062	-0.938	0.4	43	32
chr1A	3911399	T	C	1	0.059	-0.941	0.427	41	34
chr1A	3911432	C	A	0	0.917	0.917	0.621	34	24
chr1A	3911443	T	A	1	0.043	-0.957	0.44	27	23
chr1A	3911460	C	T	0	0.95	0.95	0.587	26	20
chr1A	3911462	A	G	1	0.05	-0.95	0.442	23	20
chr1A	3911476	T	C	1	0.067	-0.933	0.389	21	15
chr1A	3911522	A	T	1	0	-1	0.429	12	9
chr1A	3923683	G	A	1	0.2	-0.8	0.364	6	5
chr1A	3923690	G	A	1	0.167	-0.833	0.417	6	6
chr1A	3923700	A	T	1	0	-1	0.455	6	5
chr1A	3923701	G	C	1	0	-1	0.455	6	5
chr1A	3923702	C	T	1	0	-1	0.455	6	5
chr1A	3923704	A	C	1	0	-1	0.455	6	5
chr1A	3923709	A	G	1	0	-1	0.455	6	5
chr1A	3923755	G	T	1	0	-1	0.545	5	6
chr1A	3924339	G	A	1	0.182	-0.818	0.333	16	11
chr1A	3924351	T	C	1	0.182	-0.818	0.29	20	11
chr1A	3924387	T	C	1	0.182	-0.818	0.281	21	11
chr1A	3924405	G	A	1	0.182	-0.818	0.3	19	11
chr1A	3924414	G	T	1	0.111	-0.889	0.296	18	9
chr1A	4033787	A	G	0.992	0.064	-0.928	0.476	123	125
chr1A	4033815	A	G	0.994	0.045	-0.949	0.459	171	156
chr1A	4045004	T	C	1	0.143	-0.857	0.327	34	21
chr1A	4045013	C	T	1	0.13	-0.87	0.351	34	23
chr1A	4045025	CA	CAA	0.723	0	-0.723	0.58	47	34
chr1A	4045126	G	A	1	0.167	-0.833	0.333	27	18
chr1A	4045158	G	A	0	0.812	0.812	0.667	23	16
chr1A	4045227	A	G	0	0.889	0.889	0.619	12	9
chr1A	4045235	G	C	1	0.111	-0.889	0.364	13	9
chr1A	4045248	A	G	1	0.143	-0.857	0.316	12	7
chr1A	4045252	G	A	1	0.143	-0.857	0.353	10	7
chr1A	4045877	T	C	0	0.938	0.938	0.625	24	16
chr1A	4045878	G	T	1	0.053	-0.947	0.429	23	19
chr1A	4047041	C	T	1	0.055	-0.945	0.523	59	73
chr1A	4047045	A	G	1	0.053	-0.947	0.534	58	75
chr1A	4047224	C	T	0.938	0	-0.938	0.786	16	54
chr1A	4047688	A	C	0.909	0	-0.909	0.63	11	16
chr1A	4047694	A	T	0.909	0	-0.909	0.667	11	19
chr1A	4047702	C	T	0.917	0	-0.917	0.667	12	21
chr1A	4047725	G	C	0.923	0	-0.923	0.684	13	25
chr1A	4047752	A	T	0.909	0	-0.909	0.756	11	30
chr1A	4047776	G	A	0.875	0	-0.875	0.837	8	35
chr1A	4047899	T	G	0.938	0.038	-0.9	0.624	32	53
chr1A	4047906	T	A	0.938	0.042	-0.896	0.6	32	48
chr1A	4047915	G	C	0.914	0.045	-0.869	0.57	35	44
chr1A	4047996	G	A	0.967	0.054	-0.913	0.537	30	37
chr1A	4047999	T	C	0.935	0.054	-0.881	0.544	31	37
chr1A	4048017	C	T	0.957	0.057	-0.899	0.586	23	35
chr1A	4048060	T	G	0.941	0.069	-0.872	0.609	17	29
chr1A	4053058	T	A	1	0.071	-0.929	0.591	8	14
chr1A	4053449	T	C	0.982	0.068	-0.914	0.424	55	44
chr1A	4053566	G	A	0.981	0.025	-0.956	0.435	52	40
chr1A	4053622	A	G	1	0.047	-0.953	0.451	48	43
chr1A	4053827	G	C	1	0.064	-0.936	0.407	61	47
chr1A	4053986	T	G	1	0.079	-0.921	0.5	32	38
chr1A	4054103	A	G	1	0	-1	0.548	14	17
chr1A	4054118	C	G	1	0	-1	0.63	10	17
chr1A	4063075	GCCC	GCCCC	0.816	0	-0.816	0.466	38	20
chr1A	4063126	C	G	0	0.926	0.926	0.725	64	27
chr1A	4063130	G	A	0	0.933	0.933	0.72	70	30
chr1A	4063182	G	A	0	0.953	0.953	0.647	73	43
chr1A	4063271	G	C	1	0	-1	0.689	19	42
chr1A	4063283	C	T	1	0	-1	0.827	9	43
chr1A	4063364	G	C	1	0	-1	0.845	11	60
chr1A	4063377	A	G	1	0.016	-0.984	0.762	18	62
chr1A	4063475	C	T	1	0	-1	0.509	26	27
chr1A	4063490	C	T	1	0.042	-0.958	0.479	24	24
chr1A	4063499	G	T	1	0.042	-0.958	0.511	21	24
chr1A	4063531	G	C	1	0	-1	0.64	9	16
chr1A	4063545	G	A	1	0	-1	0.64	9	16
chr1A	4063556	T	G	0	1	1	0.375	9	15
chr1A	4095348	G	T	1	0	-1	0.545	5	6
chr1A	4095364	T	A	1	0	-1	0.5	7	7
chr1A	4095367	C	G	1	0	-1	0.533	7	8
chr1A	4095462	T	C	0.941	0	-0.941	0.568	17	20
chr1A	4095529	C	T	0.952	0.031	-0.921	0.604	21	32
chr1A	4095549	G	A	0.947	0.03	-0.917	0.635	19	33
chr1A	4095618	G	C	0.963	0.026	-0.937	0.591	27	39
chr1A	4095619	C	T	0.963	0.027	-0.936	0.578	27	37
chr1A	4095658	C	A	1	0.043	-0.957	0.57	32	47
chr1A	4095659	G	A	1	0.039	-0.961	0.583	33	51
chr1A	4095710	A	C	1	0.014	-0.986	0.562	52	69
chr1A	4095711	T	A	1	0.014	-0.986	0.562	52	69
chr1A	4095747	T	C	1	0.021	-0.979	0.534	81	97
chr1A	4095754	G	A	1	0.02	-0.98	0.541	82	101
chr1A	4095788	G	A	0	0.973	0.973	0.52	113	110
chr1A	4095810	T	C	0	0.974	0.974	0.541	129	115
chr1A	4095826	T	C	1	0.016	-0.984	0.51	119	128
chr1A	4095850	T	C	1	0.007	-0.993	0.536	123	144
chr1A	4095861	G	A	1	0.007	-0.993	0.551	121	151
chr1A	4095931	T	C	1	0.015	-0.985	0.542	106	130
chr1A	4095956	T	A	1	0.008	-0.992	0.58	85	120
chr1A	4095980	T	C	0.013	0.991	0.979	0.412	80	114
chr1A	4096012	T	A	0.917	0	-0.917	0.488	24	19
chr1A	4096610	T	A	1	0	-1	0.737	5	14
chr1A	4096634	C	T	1	0	-1	0.655	10	19
chr1A	4096673	C	T	1	0	-1	0.732	15	41
chr1A	4096675	A	G	0.938	0	-0.938	0.75	16	44
chr1A	4096679	C	T	1	0	-1	0.729	16	43
chr1A	4096686	T	A	1	0	-1	0.738	17	48
chr1A	4096696	C	G	1	0	-1	0.732	19	52
chr1A	4096770	G	A	1	0	-1	0.878	9	65
chr1A	4096775	G	C	1	0	-1	0.865	10	64
chr1A	4096776	G	A	1	0	-1	0.867	10	65
chr1A	4096839	C	T	1	0	-1	0.861	10	62
chr1A	4096893	T	G	0	0.978	0.978	0.444	35	46
chr1A	4096894	G	T	0	0.98	0.98	0.422	34	49
chr1A	4096913	G	A	1	0.023	-0.977	0.537	36	44
chr1A	4096914	G	C	1	0.047	-0.953	0.519	36	43
chr1A	4096951	A	T	1	0.062	-0.938	0.4	43	32
chr1A	4097004	G	A	1	0.1	-0.9	0.383	27	20
chr1A	4097015	G	T	1	0.133	-0.867	0.342	23	15
chr1A	4201988	C	T	0.7	0.043	-0.657	0.758	10	23
chr1A	4202006	T	A	1	0.2	-0.8	0.588	9	25
chr1A	4202052	T	G	1	0.111	-0.889	0.727	6	27
chr1A	4202057	A	G	1	0.111	-0.889	0.727	6	27
chr1A	4202063	C	A	1	0.143	-0.857	0.706	6	28
chr1A	4202367	T	C	0.718	0.055	-0.662	0.528	216	127
chr1A	4202376	C	T	0.708	0.062	-0.646	0.55	216	144
chr1A	4202730	A	G	0.984	0.072	-0.911	0.447	185	166
chr1A	4202827	C	T	0.909	0.034	-0.875	0.677	44	89
chr1A	4202848	T	C	0	0.984	0.984	0.362	33	61
chr1A	4202884	C	T	0.889	0.056	-0.833	0.778	9	36
chr1A	4202887	C	T	0.889	0.029	-0.86	0.795	9	35
chr1A	4202890	C	T	1	0.03	-0.97	0.78	8	33
chr1A	4202911	C	T	1	0.158	-0.842	0.593	8	19
chr1A	4203355	T	C	0.818	0	-0.818	0.625	22	26
chr1A	4203704	G	A	0.994	0.081	-0.913	0.287	166	74
chr1A	4207031	G	A	0	0.953	0.953	0.709	98	43
chr1A	4207215	T	C	0	0.909	0.909	0.69	149	77
chr1A	4384549	T	C	0.923	0	-0.923	0.538	13	13
chr1A	4384552	C	T	0.071	1	0.929	0.481	14	13
chr1A	4384563	G	C	0.062	1	0.938	0.484	16	15
chr1A	4384580	G	A	0.95	0	-0.95	0.537	20	21
chr1A	4384624	C	A	0.968	0	-0.968	0.5	31	29
chr1A	4384633	C	T	0.029	1	0.971	0.524	34	29
chr1A	4384635	GGAG	GG	0.711	0	-0.711	0.628	45	41
chr1A	4384716	A	G	1	0	-1	0.388	30	19
chr1A	4384745	ACC	AC	0	0.833	0.833	0.694	31	18
chr1A	4384800	T	C	1	0	-1	0.25	15	5
chr1A	4384801	G	A	1	0	-1	0.25	15	5
chr1A	4385433	G	A	0.222	0.875	0.653	0.471	9	8
chr1A	4385702	C	T	0.143	0.714	0.571	0.667	14	7
chr1A	4497182	A	G	0.909	0	-0.909	0.459	22	15
chr1A	4499557	T	C	0.875	0	-0.875	0.667	8	13
chr1A	4499602	A	G	0.923	0	-0.923	0.538	26	26
chr1A	4499668	T	A	0.75	0	-0.75	0.656	60	71
chr1A	4500969	C	T	0.786	0	-0.786	0.56	14	11
chr1A	4500975	A	G	0	0.8	0.8	0.68	15	10
chr1A	4501110	G	A	0	0.7	0.7	0.72	15	10
chr1A	4501113	G	T	1	0	-1	0.455	12	10
chr1A	4501116	G	A	1	0	-1	0.5	10	10
chr1A	4501159	T	C	0.824	0	-0.824	0.462	17	9
chr1A	4501220	C	A	1	0	-1	0.76	6	19
chr1A	4505465	C	G	1	0.176	-0.824	0.571	15	34
chr1A	4505466	A	G	1	0.206	-0.794	0.551	15	34
chr1A	4505532	G	A	0	0.765	0.765	0.536	11	17
chr1A	4505547	C	T	0	0.917	0.917	0.421	7	12
chr1A	4550346	G	A	1	0.286	-0.714	0.513	11	28
chr1A	4550390	A	G	1	0.211	-0.789	0.625	5	19
chr1A	4550392	T	C	1	0.2	-0.8	0.64	5	20
chr1A	4550589	C	A	0	1	1	0.238	5	16
chr1A	4550648	T	C	0.833	0	-0.833	0.839	6	25
chr1A	4553481	A	G	1	0.227	-0.773	0.586	7	22
chr1A	5024019	A	T	1	0	-1	0.375	10	6
chr1A	5024075	G	T	1	0	-1	0.462	14	12
chr1A	5024094	C	T	1	0	-1	0.5	14	14
chr1A	5024095	G	A	1	0	-1	0.517	14	15
chr1A	5024154	A	G	1	0	-1	0.523	21	23
chr1A	5024159	C	A	1	0	-1	0.5	23	23
chr1A	5024166	G	A	1	0	-1	0.511	23	24
chr1A	5024234	T	G	1	0	-1	0.55	27	33
chr1A	5024321	G	T	0.952	0	-0.952	0.636	21	34
chr1A	5025243	T	A	0	1	1	0.45	9	11
chr1A	5025273	C	G	1	0	-1	0.5	11	11
chr1A	5025299	T	C	1	0	-1	0.522	11	12
chr1A	5025307	A	G	1	0	-1	0.455	12	10
chr1A	5025318	C	T	1	0	-1	0.476	11	10
chr1A	5025393	G	A	0	1	1	0.52	13	12
chr1A	5025429	T	A	1	0	-1	0.591	9	13
chr1A	5025531	T	A	0.133	0.938	0.804	0.319	15	32
chr1A	5025594	T	A	0.895	0.048	-0.847	0.689	19	42
chr1A	5025688	G	A	0.882	0.047	-0.836	0.717	17	43
chr1A	5025760	A	G	1	0.03	-0.97	0.727	11	33
chr1A	5025791	A	G	0.909	0	-0.909	0.706	11	23
chr1A	5025986	A	G	1	0	-1	0.529	8	9
chr1A	5027397	C	T	1	0.143	-0.857	0.462	6	7
chr1A	5027417	T	G	1	0.111	-0.889	0.5	7	9
chr1A	5027611	C	T	1	0	-1	0.261	17	6
chr1A	5027623	G	A	1	0	-1	0.3	14	6
chr1A	5027697	A	C	1	0	-1	0.4	18	12
chr1A	5027788	T	G	1	0	-1	0.375	25	15
chr1A	5027811	C	T	0	1	1	0.643	27	15
chr1A	5027831	T	C	1	0	-1	0.389	22	14
chr1A	5027962	T	A	0	1	1	0.667	14	7
chr1A	5028084	A	C	1	0	-1	0.5	6	6
chr1A	5028087	C	A	1	0	-1	0.5	6	6
chr1A	5028111	A	T	0.8	0.167	-0.633	0.545	5	6
chr1A	5028206	G	A	0.9	0.111	-0.789	0.474	10	9
chr1A	5028345	C	G	1	0.062	-0.938	0.441	18	16
chr1A	5028362	G	A	1	0.067	-0.933	0.424	18	15
chr1A	5028609	C	G	0.923	0.059	-0.864	0.567	13	17
chr1A	5028688	G	T	0.933	0	-0.933	0.462	15	11
chr1A	5028726	T	C	1	0	-1	0.5	10	10
chr1A	5029209	A	G	1	0	-1	0.263	14	5
chr1A	5029302	C	G	1	0	-1	0.29	22	9
chr1A	5029315	A	C	1	0	-1	0.312	22	10
chr1A	5029354	C	G	1	0	-1	0.375	15	9
chr1A	5029390	T	A	0	1	1	0.619	13	8
chr1A	5029433	C	G	1	0	-1	0.429	8	6
chr1A	5463274	C	T	1	0	-1	0.7	6	14
chr1A	5463289	C	T	1	0	-1	0.652	8	15
chr1A	5463321	G	A	1	0	-1	0.52	12	13
chr1A	5463329	A	C	1	0	-1	0.481	14	13
chr1A	5463344	C	T	1	0	-1	0.462	14	12
chr1A	5463347	C	T	1	0	-1	0.462	14	12
chr1A	5463400	TACCAG	TACCAGGCACCAG	0.826	0	-0.826	0.537	23	18
chr1A	5463522	T	C	0	0.895	0.895	0.63	27	19
chr1A	5463618	C	G	1	0.053	-0.947	0.45	42	38
chr1A	5463687	A	T	0.98	0.043	-0.937	0.464	51	46
chr1A	5463702	C	T	0.981	0.082	-0.899	0.455	52	49
chr1A	5463789	A	G	0.978	0.073	-0.905	0.453	45	41
chr1A	5463815	G	A	0.973	0.088	-0.885	0.451	37	34
chr1A	5464431	GGACACGCCACGCATTGTGAC	GGAC	0.2	0.8	0.6	0.371	10	25
chr1A	5464520	T	C	0.917	0	-0.917	0.569	24	27
chr1A	5464535	T	G	0.926	0	-0.926	0.519	27	25
chr1A	5464600	A	G	0.95	0	-0.95	0.5	20	18
chr1A	5469566	A	G	1	0	-1	0.393	17	11
chr1A	5469598	A	C	1	0	-1	0.371	22	13
chr1A	5469703	G	C	1	0.1	-0.9	0.29	21	10
chr1A	5469765	G	A	0	0.857	0.857	0.786	21	7
chr1A	5469772	A	G	0	0.857	0.857	0.786	21	7
chr1A	5469785	C	A	0	0.875	0.875	0.759	21	8
chr1A	5469791	C	T	0	0.875	0.875	0.767	22	8
chr1A	5469820	G	A	1	0.143	-0.857	0.214	21	7
chr1A	5469840	C	T	1	0.125	-0.875	0.233	22	8
chr1A	5469855	G	A	0	0.875	0.875	0.75	20	8
chr1A	5469860	G	A	1	0.125	-0.875	0.259	19	8
chr1A	5469889	C	G	0	1	1	0.778	21	6
chr1A	5469895	A	C	0	1	1	0.778	21	6
chr1A	5469902	G	C	1	0	-1	0.24	19	6
chr1A	5469908	C	A	0	1	1	0.792	19	5
chr1A	5469914	G	T	0	1	1	0.792	19	5
chr1A	5469928	G	A	0	1	1	0.792	19	5
chr1A	5469929	G	T	1	0	-1	0.208	19	5
chr1A	5469975	T	G	1	0	-1	0.312	11	5
chr1A	5469979	G	A	1	0	-1	0.312	11	5
chr1A	5490758	G	C	0	1	1	0.737	14	5
chr1A	5490766	G	T	1	0	-1	0.278	13	5
chr1A	5490918	T	C	0	0.917	0.917	0.5	20	24
chr1A	5490981	C	G	1	0.081	-0.919	0.586	21	37
chr1A	5490999	T	A	1	0.098	-0.902	0.561	25	41
chr1A	5491004	C	G	1	0.093	-0.907	0.574	25	43
chr1A	5491076	T	C	1	0.107	-0.893	0.521	40	56
chr1A	5491282	G	A	0	0.909	0.909	0.529	41	44
chr1A	5491347	T	C	1	0.059	-0.941	0.571	22	34
chr1A	5491582	T	G	1	0.038	-0.962	0.51	23	26
chr1A	5491729	A	G	0.983	0	-0.983	0.453	59	47
chr1A	5491744	C	A	0.984	0.041	-0.944	0.425	64	49
chr1A	5491807	A	G	0.987	0.07	-0.917	0.406	76	57
chr1A	5491855	C	A	0.987	0.08	-0.907	0.37	77	50
chr1A	5491866	T	C	0.986	0.082	-0.904	0.383	71	49
chr1A	5491873	T	C	1	0.083	-0.917	0.393	64	48
chr1A	5491875	G	C	1	0.087	-0.913	0.389	62	46
chr1A	5491877	G	A	0	0.909	0.909	0.63	64	44
chr1A	5491892	G	C	1	0.083	-0.917	0.436	53	48
chr1A	5491901	C	T	1	0.071	-0.929	0.527	32	42
chr1A	5491911	T	C	1	0.093	-0.907	0.464	41	43
chr1A	5491942	G	A	1	0.103	-0.897	0.565	23	39
chr1A	5491946	A	G	1	0.098	-0.902	0.578	23	41
chr1A	5491957	A	G	1	0.103	-0.897	0.593	20	39
chr1A	5491959	A	G	1	0.108	-0.892	0.579	20	37
chr1A	5491971	G	T	0.944	0.056	-0.889	0.648	18	36
chr1A	5491979	T	C	0.938	0.029	-0.908	0.68	16	34
chr1A	5492011	A	C	0.833	0	-0.833	0.891	6	40
chr1A	5492031	T	C	0.947	0	-0.947	0.684	19	38
chr1A	5492088	G	A	0.971	0	-0.971	0.535	34	37
chr1A	5492093	A	T	0.972	0	-0.972	0.521	36	37
chr1A	5492094	A	C	0.972	0	-0.972	0.521	36	37
chr1A	5492100	G	A	0.975	0.027	-0.948	0.481	40	37
chr1A	5492191	GTGCCACCTT	GT	0.98	0.067	-0.913	0.231	50	15
chr1A	5492204	G	C	0	0.923	0.923	0.797	46	13
chr1A	5492403	G	A	1	0.103	-0.897	0.419	33	29
chr1A	5492778	A	G	1	0	-1	0.444	15	12
chr1A	5492807	A	G	1	0	-1	0.562	7	9
chr1A	5493537	C	T	0.8	0	-0.8	0.889	15	93
chr1A	5493555	G	T	0.857	0	-0.857	0.795	28	89
chr1A	5493783	A	G	0.982	0.05	-0.932	0.496	57	60
chr1A	5493944	GTA	GTACTCTA	0.833	0	-0.833	0.545	36	30
chr1A	5493985	C	G	1	0	-1	0.448	16	13
chr1A	5494098	C	T	1	0.083	-0.917	0.423	14	12
chr1A	5494151	A	G	0.071	0.971	0.9	0.429	28	35
chr1A	5494203	C	T	0.958	0.018	-0.94	0.544	48	55
chr1A	5494404	A	C	0.986	0.06	-0.926	0.471	69	67
chr1A	5494414	C	T	0.014	0.937	0.922	0.549	70	63
chr1A	5494457	C	T	0.982	0.06	-0.922	0.52	56	67
chr1A	5494477	T	G	0.018	0.929	0.911	0.48	57	70
chr1A	5494609	A	G	1	0.074	-0.926	0.46	82	81
chr1A	5494628	G	T	1	0.077	-0.923	0.462	78	78
chr1A	5494648	G	A	1	0.067	-0.933	0.486	69	75
chr1A	5494654	A	G	1	0.063	-0.937	0.514	65	79
chr1A	5494688	G	GC	0.729	0.01	-0.719	0.641	96	102
chr1A	5494843	G	A	0.989	0.033	-0.955	0.494	88	90
chr1A	5494977	G	T	1	0.018	-0.982	0.491	55	55
chr1A	5496242	C	T	1	0.053	-0.947	0.45	21	19
chr1A	5496243	A	G	1	0.053	-0.947	0.462	20	19
chr1A	5496311	C	T	1	0	-1	0.476	22	20
chr1A	5496332	C	T	0	1	1	0.533	24	21
chr1A	5496333	T	A	0	1	1	0.533	24	21
chr1A	5496458	A	G	1	0	-1	0.389	22	14
chr1A	5496475	AAA	AAAAGAA	0	0.913	0.913	0.611	31	23
chr1A	5496530	T	C	1	0	-1	0.522	33	36
chr1A	5496575	TCCGCCCGTCCGCCCGCCCG	TCCGCCCG	0	0.882	0.882	0.536	46	51
chr1A	5496678	G	A	1	0	-1	0.756	11	34
chr1A	5496681	T	G	1	0	-1	0.75	11	33
chr1A	5496682	C	T	1	0	-1	0.773	10	34
chr1A	5496686	A	G	1	0	-1	0.738	11	31
chr1A	5496690	C	T	1	0	-1	0.75	10	30
chr1A	5496709	A	T	1	0	-1	0.75	10	30
chr1A	5496738	T	C	1	0	-1	0.75	7	21
chr1A	5496744	G	A	1	0	-1	0.75	7	21
chr1A	5496753	A	C	1	0	-1	0.727	6	16
chr1A	5496850	A	G	0	1	1	0.389	7	11
chr1A	5502302	T	G	0.714	0.217	-0.497	0.667	7	23
chr1A	5504328	C	T	0.75	0.241	-0.509	0.61	36	87
chr1A	5504356	C	T	0.96	0.259	-0.701	0.575	25	81
chr1A	5504972	T	C	1	0	-1	0.64	9	16
chr1A	5504979	C	T	0	0.909	0.909	0.6	14	11
chr1A	5505027	A	C	0.148	0.9	0.752	0.649	27	10
chr1A	5505706	G	A	1	0.037	-0.963	0.491	26	27
chr1A	5505711	C	T	1	0.042	-0.958	0.46	26	24
chr1A	5505892	C	T	0.947	0	-0.947	0.438	19	13
chr1A	5505927	C	A	0.871	0	-0.871	0.5	31	23
chr1A	5505953	A	G	0.97	0.091	-0.879	0.382	33	22
chr1A	5505957	C	T	0.875	0	-0.875	0.517	32	26
chr1A	5505976	T	C	0.966	0.172	-0.793	0.431	29	29
chr1A	5505988	A	G	1	0	-1	0.587	19	27
chr1A	5506000	C	G	0.833	0	-0.833	0.706	18	33
chr1A	6294615	T	C	0.714	0.2	-0.514	0.364	28	5
chr1A	6336793	A	G	0.882	0.048	-0.835	0.579	17	21
chr1A	6336832	G	T	0.765	0.033	-0.731	0.702	17	30
chr1A	6336974	ATTCAAAT	A	0	0.774	0.774	0.368	7	31
chr1A	6336976	TCAAATAA	T	0	0.759	0.759	0.389	7	29
chr1A	6337006	G	A	0.071	0.75	0.679	0.476	14	28
chr1A	6337033	A	G	0.8	0.087	-0.713	0.542	25	23
chr1A	6337114	T	A	0.031	0.727	0.697	0.868	65	11
chr1A	6337115	A	T	0.97	0.3	-0.67	0.118	66	10
chr1A	6337116	C	A	0.03	0.727	0.697	0.87	66	11
chr1A	6337122	C	G	0.031	0.778	0.747	0.877	64	9
chr1A	6337123	C	G	0.031	0.8	0.769	0.865	64	10
chr1A	6337130	C	G	0.031	0.7	0.669	0.88	65	10
chr1A	6337144	C	G	0.033	0.7	0.667	0.873	61	10
chr1A	6339543	A	T	1	0.014	-0.986	0.812	15	70
chr1A	6339570	T	C	1	0.019	-0.981	0.783	26	103
chr1A	6339919	A	C	0.244	0.703	0.459	0.538	41	37
chr1A	6422218	T	C	1	0.118	-0.882	0.429	18	17
chr1A	6422229	C	T	1	0.118	-0.882	0.405	20	17
chr1A	6422233	G	C	1	0.111	-0.889	0.41	21	18
chr1A	6422269	G	T	1	0.091	-0.909	0.392	29	22
chr1A	6422345	A	G	0	0.958	0.958	0.623	37	24
chr1A	6422346	C	T	1	0.083	-0.917	0.379	34	24
chr1A	6422611	A	G	0.974	0.029	-0.946	0.473	39	35
chr1A	6422626	C	T	0.974	0.056	-0.919	0.467	39	36
chr1A	6422641	A	G	0.972	0.088	-0.884	0.457	36	34
chr1A	6422648	C	G	0.972	0.057	-0.915	0.479	36	35
chr1A	6422666	A	G	0.971	0.069	-0.902	0.444	34	29
chr1A	6422983	C	G	1	0.073	-0.927	0.447	44	41
chr1A	6423037	A	G	1	0.062	-0.938	0.489	44	48
chr1A	6424085	G	A	1	0	-1	0.4	9	6
chr1A	6424111	T	G	1	0	-1	0.5	12	12
chr1A	6424135	T	A	1	0	-1	0.481	14	13
chr1A	6424195	T	A	1	0.059	-0.941	0.364	27	17
chr1A	6424220	C	T	1	0.05	-0.95	0.352	34	20
chr1A	6424270	T	C	1	0.133	-0.867	0.255	36	15
chr1A	6424278	C	T	1	0.118	-0.882	0.278	37	17
chr1A	6424282	C	T	1	0.118	-0.882	0.283	36	17
chr1A	6424305	G	A	1	0.118	-0.882	0.288	35	17
chr1A	6424350	G	C	1	0.091	-0.909	0.222	34	11
chr1A	6425262	G	A	1	0	-1	0.385	8	5
chr1A	6425264	C	T	1	0	-1	0.417	7	5
chr1A	6425280	G	A	1	0	-1	0.357	9	5
chr1A	6425382	C	T	1	0	-1	0.35	13	7
chr1A	6425401	T	C	1	0	-1	0.389	11	7
chr1A	6425432	C	G	1	0	-1	0.333	10	5
chr1A	6425436	C	T	1	0	-1	0.357	9	5
chr1A	6425444	C	T	0.9	0	-0.9	0.4	10	5
chr1A	6425481	T	G	1	0	-1	0.5	5	5
chr1A	6438621	A	G	1	0.288	-0.712	0.291	75	52
chr1A	6500083	C	T	1	0.271	-0.729	0.544	20	59
chr1A	6500134	C	T	1	0.222	-0.778	0.583	15	45
chr1A	6510761	C	T	0.973	0.061	-0.912	0.457	37	33
chr1A	6510818	T	A	0.981	0.058	-0.923	0.476	53	52
chr1A	6510874	T	C	0.971	0.074	-0.897	0.513	69	81
chr1A	6511142	A	G	1	0.087	-0.912	0.579	46	80
chr1A	6511152	C	T	1	0.079	-0.921	0.593	42	76
chr1A	6511226	C	T	0.976	0.072	-0.904	0.586	42	69
chr1A	6511265	G	A	0.962	0.048	-0.913	0.535	52	62
chr1A	6511273	C	T	0.964	0.045	-0.92	0.537	56	67
chr1A	6511345	G	T	0.971	0.014	-0.956	0.514	68	70
chr1A	6511358	T	G	0.97	0.042	-0.928	0.507	67	71
chr1A	6511458	C	T	0.978	0.071	-0.907	0.455	46	42
chr1A	6511472	G	A	1	0.059	-0.941	0.492	31	34
chr1A	6511515	ATGT	ATGTGT	0.737	0	-0.737	0.659	19	22
chr1A	6511581	T	G	1	0.111	-0.889	0.571	5	9
chr1A	6517496	A	G	1	0.061	-0.939	0.309	167	82
chr1A	6517687	T	C	0.992	0.043	-0.949	0.425	120	94
chr1A	6517912	C	A	0.985	0.093	-0.892	0.449	203	193
chr1A	6517959	C	T	0.976	0.075	-0.901	0.45	207	186
chr1A	6518385	T	C	0.979	0.097	-0.882	0.401	95	72
chr1A	6561635	T	C	1	0	-1	0.722	5	13
chr1A	6561772	C	T	1	0.036	-0.964	0.505	50	55
chr1A	6561827	A	G	1	0.055	-0.945	0.483	70	73
chr1A	6561899	C	G	1	0.045	-0.955	0.48	87	88
chr1A	6561951	CACAACAACAAC	CACAACAACAACAAC	0.737	0.039	-0.698	0.655	99	127
chr1A	6562007	C	T	1	0.034	-0.966	0.727	38	116
chr1A	6562014	C	T	1	0.035	-0.965	0.653	55	115
chr1A	6562041	C	T	1	0.045	-0.955	0.575	88	133
chr1A	6562053	T	A	0.979	0.045	-0.933	0.564	95	132
chr1A	6562087	T	A	0.98	0.034	-0.946	0.58	100	145
chr1A	6562093	G	A	0.981	0.036	-0.945	0.564	103	140
chr1A	6562136	C	G	0.975	0.037	-0.938	0.654	80	163
chr1A	6562241	G	A	0.826	0	-0.826	0.902	23	171
chr1A	6562319	T	C	0.951	0.005	-0.946	0.714	82	194
chr1A	6562487	A	G	0.953	0.01	-0.943	0.561	169	202
chr1A	6562521	A	G	0.947	0.02	-0.927	0.579	151	198
chr1A	6562774	G	A	0.969	0.029	-0.94	0.522	32	35
chr1A	6562786	G	A	0.96	0.031	-0.929	0.561	25	32
chr1A	6562817	A	G	0.909	0	-0.909	0.6	11	14
chr1A	6562863	TTGTGTG	TTG	0.8	0	-0.8	0.667	5	7
chr1A	6566112	A	G	1	0	-1	0.385	8	5
chr1A	6566114	C	T	1	0	-1	0.538	6	7
chr1A	6566139	G	C	1	0	-1	0.6	6	9
chr1A	6566142	G	A	1	0	-1	0.571	6	8
chr1A	6566145	C	T	1	0	-1	0.571	6	8
chr1A	6566149	T	C	1	0	-1	0.571	6	8
chr1A	6566154	T	A	1	0	-1	0.571	6	8
chr1A	6566246	C	G	1	0	-1	0.606	13	20
chr1A	6566255	G	A	1	0	-1	0.647	12	22
chr1A	6566317	C	T	1	0	-1	0.743	9	26
chr1A	6566435	T	C	1	0	-1	0.756	10	31
chr1A	6566454	C	T	1	0	-1	0.744	11	32
chr1A	6566504	G	C	1	0	-1	0.75	9	27
chr1A	6566506	C	T	1	0	-1	0.743	9	26
chr1A	6566567	A	C	1	0.056	-0.944	0.486	17	18
chr1A	6566629	CTGCAAA	C	0.8	0.056	-0.744	0.512	25	18
chr1A	6566661	G	C	0.957	0.05	-0.907	0.465	23	20
chr1A	6566663	G	A	0.957	0.053	-0.904	0.452	23	19
chr1A	6566730	C	T	0.966	0.074	-0.891	0.464	29	27
chr1A	6566741	A	G	0.964	0.074	-0.89	0.473	28	27
chr1A	6566745	T	C	0.964	0.077	-0.887	0.463	28	26
chr1A	6566762	G	T	0.958	0.083	-0.875	0.479	24	24
chr1A	6566811	C	G	0.955	0.038	-0.916	0.542	22	26
chr1A	6566814	A	G	0.952	0.038	-0.914	0.553	21	26
chr1A	6566823	T	C	1	0.042	-0.958	0.523	20	24
chr1A	6566845	G	A	1	0.042	-0.958	0.605	14	24
chr1A	6566851	G	C	1	0.042	-0.958	0.575	16	24
chr1A	6575146	A	G	0.857	0	-0.857	0.925	7	73
chr1A	6575152	A	G	0.857	0	-0.857	0.929	7	78
chr1A	6575170	T	G	0.857	0	-0.857	0.935	7	86
chr1A	6575173	G	A	0.857	0	-0.857	0.935	7	85
chr1A	6575197	G	A	0.875	0	-0.875	0.882	16	103
chr1A	6575217	G	A	0.933	0	-0.933	0.891	15	113
chr1A	6575295	C	T	0.8	0	-0.8	0.929	10	103
chr1A	6575300	G	A	0.8	0	-0.8	0.928	10	101
chr1A	6640433	C	T	1	0.008	-0.992	0.831	25	129
chr1A	6640435	C	A	1	0.008	-0.992	0.827	25	125
chr1A	6640497	GATGGCATGAGACAAATAAGACAAATG	GATG	0.984	0.014	-0.971	0.695	63	147
chr1A	6640534	C	A	1	0.023	-0.977	0.625	49	87
chr1A	6640597	A	G	0.957	0.035	-0.921	0.7	23	57
chr1A	6640602	A	G	1	0.038	-0.962	0.689	21	53
chr1A	6640605	G	T	1	0.038	-0.962	0.689	21	53
chr1A	6640607	C	T	1	0.038	-0.962	0.685	21	52
chr1A	6640646	C	A	1	0	-1	0.805	8	33
chr1A	6640662	C	G	1	0	-1	0.771	8	27
chr1A	6640678	T	C	1	0	-1	0.724	8	21
chr1A	6640719	T	G	1	0	-1	0.478	12	11
chr1A	6640831	C	T	1	0	-1	0.48	13	12
chr1A	6640913	T	G	1	0	-1	0.441	19	15
chr1A	6641071	T	A	1	0	-1	0.536	13	15
chr1A	6641128	A	T	1	0	-1	0.5	12	12
chr1A	6641187	G	T	1	0	-1	0.444	15	12
chr1A	6641211	GCAAT	G	0.818	0	-0.818	0.55	22	18
chr1A	6641272	T	G	1	0	-1	0.421	22	16
chr1A	6641341	A	T	1	0.036	-0.964	0.474	29	28
chr1A	6654644	G	A	1	0.083	-0.917	0.367	18	12
chr1A	6654733	G	A	1	0.03	-0.97	0.464	36	33
chr1A	6654751	A	G	1	0.028	-0.972	0.486	36	36
chr1A	6654972	A	G	1	0.045	-0.955	0.396	31	22
chr1A	6654993	T	A	1	0.053	-0.947	0.409	25	19
chr1A	6655308	G	A	0.885	0	-0.885	0.641	26	38
chr1A	6655366	G	C	0.941	0	-0.941	0.652	17	29
chr1A	6655580	A	G	1	0	-1	0.562	7	9
chr1A	6655583	A	G	1	0	-1	0.562	7	9
chr1A	6672966	A	G	1	0.091	-0.909	0.588	6	11
chr1A	6673053	T	C	1	0.071	-0.929	0.5	12	14
chr1A	6673079	C	G	1	0.062	-0.938	0.455	17	16
chr1A	6673135	A	C	1	0	-1	0.5	18	18
chr1A	6673274	T	C	1	0	-1	0.667	10	20
chr1A	6673345	G	C	1	0	-1	0.576	14	19
chr1A	6673370	A	G	1	0	-1	0.629	13	22
chr1A	6673394	C	T	1	0	-1	0.606	13	20
chr1A	6673413	G	A	1	0	-1	0.588	14	20
chr1A	6673477	C	T	1	0	-1	0.633	11	19
chr1A	6673547	C	T	1	0	-1	0.512	20	21
chr1A	6673593	TTGTGTG	TTGTG	0.795	0	-0.795	0.575	39	34
chr1A	6684666	TT	TTGCT	0.939	0.02	-0.919	0.452	66	49
chr1A	6684696	C	T	1	0.021	-0.979	0.448	57	48
chr1A	6684745	T	C	1	0.036	-0.964	0.495	53	56
chr1A	6685016	A	G	1	0.167	-0.833	0.455	5	6
chr1A	6708959	G	A	1	0	-1	0.438	9	7
chr1A	6709055	T	C	1	0.167	-0.833	0.385	7	6
chr1A	6718831	C	G	1	0	-1	0.52	12	13
chr1A	6719321	C	A	1	0.043	-0.957	0.388	69	47
chr1A	6719620	T	C	0.966	0.024	-0.942	0.592	29	42
chr1A	6719696	C	T	0.97	0.02	-0.95	0.607	33	51
chr1A	6719715	G	A	0.972	0	-0.972	0.583	36	48
chr1A	6719789	G	A	0.943	0	-0.943	0.507	35	32
chr1A	6719866	G	A	0.962	0.036	-0.926	0.519	26	28
chr1A	6720064	G	A	0.979	0.059	-0.92	0.5	47	51
chr1A	6720070	CGGTGG	CG	0.818	0.033	-0.785	0.591	55	60
chr1A	6720249	A	G	0.959	0.055	-0.904	0.543	73	91
chr1A	6720293	C	G	0.973	0.053	-0.92	0.497	73	76
chr1A	6720432	C	T	0.948	0.014	-0.934	0.559	58	69
chr1A	6720504	C	T	0.94	0	-0.94	0.561	50	57
chr1A	6720925	C	T	1	0.2	-0.8	0.267	10	5
chr1A	6721041	C	T	1	0.108	-0.892	0.478	32	37
chr1A	6721144	A	C	1	0.089	-0.911	0.586	25	45
chr1A	6721743	T	A	1	0.053	-0.947	0.474	19	19
chr1A	6721756	G	C	1	0.067	-0.933	0.467	15	15
chr1A	6761218	A	G	0.981	0	-0.981	0.5	52	50
chr1A	6761964	T	A	1	0.061	-0.939	0.46	51	49
chr1A	6761967	T	A	1	0.062	-0.938	0.455	51	48
chr1A	6762372	G	A	1	0.08	-0.92	0.479	23	25
chr1A	6762533	T	C	1	0.036	-0.964	0.461	60	55
chr1A	6763038	G	A	1	0	-1	0.514	17	18
chr1A	6763159	T	C	1	0.038	-0.962	0.357	44	26
chr1A	6763508	C	T	1	0.054	-0.946	0.583	23	37
chr1A	6763731	T	G	1	0.069	-0.931	0.45	31	29
chr1A	6763785	G	T	1	0.143	-0.857	0.414	15	14
chr1A	6764258	A	G	0.936	0.08	-0.856	0.505	47	50
chr1A	6764277	A	C	0.933	0.083	-0.85	0.505	45	48
chr1A	6764289	T	C	0.936	0.064	-0.872	0.5	47	47
chr1A	6764380	C	G	0.929	0.056	-0.873	0.413	28	18
chr1A	6766393	CCTTCTTCTTC	CCTTCTTC	0.708	0	-0.708	0.853	24	92
chr1A	6773593	C	T	1	0.087	-0.913	0.512	18	23
chr1A	6773821	G	A	1	0	-1	0.447	21	17
chr1A	6788433	T	G	1	0	-1	0.533	7	8
chr1A	6790153	A	G	0.98	0.045	-0.935	0.552	50	66
chr1A	6790318	A	G	0.985	0	-0.985	0.432	68	50
chr1A	6792121	G	T	1	0	-1	0.609	18	28
chr1A	6792615	C	A	1	0.036	-0.964	0.587	18	28
chr1A	6792627	T	C	1	0.033	-0.967	0.617	17	30
chr1A	6792861	G	C	0.833	0	-0.833	0.8	6	19
chr1A	6792867	G	C	0.875	0	-0.875	0.741	8	19
chr1A	6792927	C	T	0.929	0.038	-0.89	0.65	14	26
chr1A	6792969	C	G	0.941	0.057	-0.884	0.654	17	35
chr1A	6793040	G	C	0.9	0.04	-0.86	0.817	10	50
chr1A	6793044	A	G	0.9	0.04	-0.86	0.817	10	50
chr1A	6793114	A	C	1	0.018	-0.982	0.9	5	55
chr1A	6793160	G	A	1	0.016	-0.984	0.896	6	61
chr1A	6793256	G	A	1	0.02	-0.98	0.662	24	50
chr1A	6793272	G	A	1	0.022	-0.978	0.625	26	46
chr1A	6793314	G	A	1	0.028	-0.972	0.66	17	36
chr1A	6793317	C	A	1	0.029	-0.971	0.694	14	35
chr1A	6793326	C	T	1	0.038	-0.962	0.676	11	26
chr1A	6883695	G	A	1	0	-1	0.435	13	10
chr1A	6883775	A	T	1	0	-1	0.4	18	12
chr1A	6883778	T	C	1	0	-1	0.379	18	11
chr1A	6883811	T	G	1	0	-1	0.485	17	16
chr1A	6883852	T	C	1	0	-1	0.5	18	18
chr1A	6883853	G	A	1	0	-1	0.5	18	18
chr1A	6883925	A	G	1	0	-1	0.588	14	20
chr1A	6883942	T	G	1	0	-1	0.588	14	20
chr1A	6883979	T	C	1	0	-1	0.655	10	19
chr1A	6883997	G	A	1	0	-1	0.688	10	22
chr1A	6884137	C	T	0.9	0	-0.9	0.791	10	33
chr1A	6884138	T	C	0.9	0	-0.9	0.786	10	32
chr1A	6884145	C	G	0.909	0	-0.909	0.744	11	28
chr1A	6884181	G	A	0.95	0	-0.95	0.612	20	29
chr1A	6884286	C	T	0.944	0	-0.944	0.605	18	25
chr1A	6884327	G	A	1	0	-1	0.735	9	25
chr1A	6884351	A	G	1	0	-1	0.781	7	25
chr1A	6884356	C	G	1	0	-1	0.806	6	25
chr1A	6884359	C	G	1	0	-1	0.806	6	25
chr1A	6884544	T	C	1	0.042	-0.958	0.793	5	24
chr1A	6884567	C	A	1	0.043	-0.957	0.733	7	23
chr1A	6884585	G	A	1	0.043	-0.957	0.688	9	23
chr1A	6884665	C	A	1	0.118	-0.882	0.556	10	17
chr1A	6884696	A	G	1	0.182	-0.818	0.429	10	11
chr1A	6884702	A	G	1	0.182	-0.818	0.45	9	11
chr1A	6885912	G	A	1	0.067	-0.933	0.438	17	15
chr1A	6886070	CTGGACGGACAGAGCA	C	0.781	0	-0.781	0.576	32	27
chr1A	6900201	G	A	0.955	0	-0.955	0.618	22	33
chr1A	6900279	T	C	0.95	0	-0.95	0.627	20	31
[truncated: 11,897 more rows]

## Sheet: Table S5
Table S5 InDel markers based on the released resequencing data
ID	Position on 1A chromosome	Size of inertion and deletion	F primer	R primer
InDel1	712524	106	GATCATCTCGTGTAGGCCTGAG	ACTTGCAAAATACATGTTGGGCA
InDel2	1228761	105	TAATCCCGTGCGATCTCTAACG	CAACTCAGGCTCAAGACCCTAA
InDel3	3425859	105	ATGTCCAGTCCAAGTTCAAGGG	CGCCTGGTACGATATTACACCA
InDel4	3668322	101	ATTCTAGCTCCCAGACCAGACT	ACATGAGAGCTAGCAATGTCCC
InDel5	4045364	95	TATATGTAGCACCGACCAAGCC	AGGGGTGAGATTGAGATACCCA
InDel6	6654182	92	TCGTATGTCATAGGAGCTTGGC	GCTGCTGCCCATCATAACAAAA
InDel7	3252179	79	TTGGTTCATCTAGCCCACTGTC	GAGGCTTGAAAACTAGGGAGCT
InDel9	4840440	67	ATGCTACACAGAAAGAGGGCTC	GGAAACCGATGTAGTGTCTCGT
InDel10	5029664	65	GTGGCCCCATTTCAAAAACAGA	CGTCGAGGACTTTTGTGGACTA
InDel11	2292446	63	GCCGCTGAAAACGTCTACATAC	TGCAGCAATCCAGGGTAAGTAG
InDel12	2382579	61	CATGCGGCAATTGTCTATGAGG	CATGCTCGTGGTGCTGAATATG
InDel13	4206621	61	AAGAACTCCATATTGTCCCGCC	CCAGGGGCAAGTGGTTATTTTC
InDel14	1169972	58	TTCGTTGGTTCGGTAGTGACAT	GCATCAACACTCGCATTTCCTT
InDel15	2233910	51	AAGCTGACCAAGGATGAATCGT	GGAGATGCCCTAAGAAGCAACT
InDel21	3012606	48	GTTTACTGCACCCTCATCTCCT	ATTTTCCCACAGACGATGAGCT
InDel22	5065927	48	AGCATCGCCAAATCAATATCGC	TGTTAGGCACAGATCAACAGGT
InDel23	3675527	46	AAATGTAGGGAAAGGCTGCGTA	CAGCCACCAGAAGTTGTAGGAT
InDel26	3545384	45	TCCAACCCCAAAGATCAACTCC	CTCTATTTCTGAGGCCGAGCAT
InDel27	3018577	44	ATTAAGAGAGTGTGGGTTCGGG	TCTGGACGTCACAGAGCTAGTA
InDel28	3584760	44	TGGGATGCTGGAATTCATTGGA	GTGTGCTGTTCTTTCTTGTGCT
InDel29	3942873	44	TTTATGAGATCGTCCAGCCCAC	CAGACGACGCGAGACAATAGTA
InDel32	1698752	42	TCTCTTCTCTTGTGCCTTCGAC	TAACAAACCGGGAATGAGGGAG
InDel34	6423909	42	GTATTACGCGCGCAACAACTAT	CAACGAGAAGCAGGTCAGTACT
InDel37	4506635	41	CATGACTGGTTGAACGTTGACC	AGCACAGCAGAAAACCAAATCC
InDel39	4055868	40	TTTGCATGTCCACTGCTCAATG	CGGTTGTGATGGTCAATTGGTC
InDel40	5029514	40	ATCTTAGCAGCAGGTGGGTTAC	TCTAGCGTTGAAGTAGCCATCC
InDel41	5100827	40	GGTTGGAGGGGATATCGTCATC	ATGGCCCTACTGTACCACTTTG
InDel43	1240216	38	ATTCCAAACAGCGTTCCCAAAG	AGCAGCCAAGACAAGAAGAAGA
InDel44	3427321	37	CAAAATCAGCGGCCTAGAACAC	ACAAAGGGATAAGTGGGAGTCG
InDel45	4208924	37	ACTTCATCTCCTGTTCCGTGTC	TTCTCTCTCGCTCTGGTTTGAC
InDel46	1189204	36	CTTCAGATCACATCCAAGCAGC	AACGGAGATGAGTACCTTGCTC
InDel48	2435303	36	CCTCCCCCGGTGATTCTAAAAA	GCATTAGCGAGCTGGTTATTGG
InDel49	4699130	36	CAGTGGGTTGACATCATAGGGT	TGCCAAAAGGCCCATCAGTATA
InDel50	1786006	35	ACACGGGCCTATGTTTTAACCT	AGGACGTCTTGATTCTGTGGAC
InDel51	2281653	35	TCGACCAGAGCTGCAAAACTAT	TGCGTGGTCAAGATATACGTGT
InDel52	4521111	35	TGGCGAACTCCTTACTGATTTCA	AACTCGCATTAAAGTAACGCCG
InDel54	1790017	34	ATGCACTTCGTTGTTTGGATCG	AACTCCACCGTACGTTAGTCAC
InDel55	3012486	34	TGCTGGAGTCGTGAGCATTTAT	TTCGGTCGGAGGAGATAGAGAA
InDel56	3376901	34	TTAAACGGCCCACCTTTATCGA	GGCTAATCTATCTGGCAGGCAT
InDel57	4497053	34	GGCTGTTCAATTGGGCTGTTAG	CTTGAAGCTTTTGGATGGGTGG
InDel59	5031189	34	GTTTTTGTGTTGCATGCGTTGT	ATCCACCCCAAAAGAGGATCAC
InDel60	5135805	34	GATGGCTTTGCAGAGAATTCCC	AATGTTGCAGACTTTTCGGACG
InDel61	6871167	34	CCCTAATTTCAAGCGAGGCCTA	AACGGGCGAGAATGGATTTAGT
InDel62	3367335	33	AATGGAAGAACACGTGCACATG	TCCAGGACATGAACCAAACACT
InDel63	3755656	33	CCACTTGCATTGCTTCACAGAT	AGTGGTTGTGTTGCCTCCTTTA
InDel64	4066985	33	CCTCTCAACAGCAGAAGTAGCA	TTTGCATGCTAGGCTTAATCGC
InDel66	1242450	32	GTTGAAGCACCAAACTTAGGCT	CTCAGGAGCTCTCTTTGCCTTT
InDel67	2477429	32	TGGGATGTCACAACCATACTCG	GCCAACTGAATATGAGGGCACT
InDel68	3121862	32	GGATACAAGTGTGAGCGGATCT	CTTGGTAATACATGTGCAGCGG
InDel69	4067755	32	GCCTGTGTGAACTCTACGGTTA	CGGGCGTTTCTTCAGGAGA
InDel71	6433840	32	GACGCCCTAAAAGAGAACTCCA	GGCGACACTATGACTGCTAAGA
InDel73	3424891	31	AGTGATGTCGAGCAGTGTTGAT	GGACGAAACAAATAGAGCACCG
InDel74	3492317	31	GTGTCTGCAACTTGTGGAACTC	AGCGATGGTAGTAGAATCAGCG
InDel75	4329199	31	TGTGCTTGGTTGAACTTTGACC	ACGTCAGAGTTTACGCCTCAAT
InDel76	3657835	30	CTGGGCATCTCTTCTTCAGTGT	CCACTGCCTCATTTTTCCACAG
InDel78	4072741	30	CTTTCCCTGGCTCCCACTTAAT	GTTTCATCATCACCTCCCGACT
InDel81	6500109	30	GGCGTCTTATCCTGGCTAGTTT	AACTGGACCTGACTTAGCATCG
InDel83	3758637	29	TAAGCTGCAAAAAGAACTGGCC	AAGCTAAATGATACCCCGCACA
InDel85	3978590	29	GTAGATCTCCAGACGCCGAATC	TGGCAGCAAGAAATAGCAGTTG
InDel86F	6429459	29	CGTTTTGCAAAATTTACCGGGC	GCCCTGTCTAGTAAAAACCCGA
InDel87F	5053005	28	CGACGATGCAAGGCTGTTTTAT	CACACACGCTCATCAGATTTGG
InDel88F	5185465	28	TGCAGCGACATACAGGGTATAC	GAAGCCATGAATCACGATTGGG
InDel89F	6442101	27	ACCAACACACCAAACTAAAAGGA	AGTTCCCACTCGCTACAGTTTT
InDel90F	6501231	26	CATTGCCTCGGTTACACACAAG	CAAATGTGCCGCTAGTCAGATG
InDel91F	6569665	26	TTTCGGCTCCCTTTCAAGATCA	CACATAGTCAAGAAGCGGCATG
InDel92F	6788353	26	GGAGTGCTTGTTGGTATTGCAG	TTAGTGGAGGTTTGGGGAGGAG
InDel93F	6429423	25	CGTTTTGCAAAATTTACCGGGC	GCCCTGTCTAGTAAAAACCCGA
InDel94F	6439471	25	TGATCTTCTTGACTGCAGCTCT	TCTGCCGGTCACATTATGTTCA
InDel95F	6497782	25	ACAACAAAGCGGCATCAATTCA	CAGCAGCGTTACAACTTATGGG
InDel96F	6568463	25	TATCATTGCCTTGGGTGAAGCT	AGGTCTAGGAATTGCTGGTGTG
InDel97F	6563476	24	TGCTGACAATAGAGAGATGGGC	GGCCGGTATTGCTCTTCTCTTA
InDel98F	6641143	23	CCAAGTGGGGCCTTAATGTACT	CTAGCTGGATTGGTGGGGAAAT
InDel99F	6348029	22	TGTTTTGAAAAGGCACGACACG	CCCAAAACCAGAATCGTTGACA
InDel100F	6443269	21	CTTGCAGAAGGTTCCTCAGACT	CTCTTGTTTGTAGGAGCTGGGT
InDel101F	5097462	20	GCCTTGATCGCTTTGACATGAA	TGTACCGGGATGCTTCGTTTAT
InDel102F	5469383	18	TGAGATTGCGGGGGAATGTTAA	AAGGAAAGGCGGAAAACACAAG
InDel103F	6434066	18	AGAGAACTCCATCGCATGCTAG	TAATACGGTTACAAGGGCTCGG
InDel104F	6440643	18	CGTCTGTGTGTGCAAGTTTGAT	TGGGGTCTGAGATGTAGTGGAA
InDel105F	6768230	18	TTGCGGTTGGATCATAAGACCA	CATCAGTACGACGATTAGCCCA
InDel106F	6439172	17	TGGCTATGGGATGTGTGAGAAC	AGTAACAAAGGACTCGTCTGCA
InDel107F	6769858	17	ACGTTATGTTTCCTCTCGCACT	TCATCCACCAATTTTAAACCACAGA
InDel108F	6914777	17	AGGAAGCGCTGTTCCAAATTTC	AGAAGAAGGTGACGTGCTTTCT
InDel109F	5002009	16	AACAGCGCCATAGTAGCAGTAG	ATAGGACTATCATGCGTGGGTG
InDel110F	6439799	16	TGAACATAATGTGACCGGCAGA	GACATGTTAGTACTGGCGTTGC
InDel111F	6671168	16	TTGACACACGTGAGCAAGTTTG	AAAGCGAGATGGCCACTGTATT
InDel112F	5107078	15	CGTGGCGAGTTTGTGGTTTATT	TTTATAGGCAGCCAACGTGACT
InDel113F	7532773	97	TGGTAAAAGTGTGTGAGGTTTTAC	CTGCATAGTTTTAGGAAAGGTTTATGAC
InDel114F	7312599	84	ACTCCAAATCCAAATCAGATCCGA	GAGCACGGTAACCATGACAATG
InDel115F	8626750	75	CTTGTCCCCGCTTCCAAATTTT	GGTGCTGTATATCTTGGGAGGG
InDel116F	7678004	71	CCCTAGATTTGAAGCCTCCTGG	GCCTCGGGAGTTCTTATTTCCA
InDel117F	8319643	71	TGCTTTCTGATCTTGTGCAGGT	TGACATCTGGCATTTGTGATACC
InDel118F	9786853	70	TCGAGGCTATGTAAAGAAGGCG	AAAGGGAATGGACAGGTAGCAA
InDel119F	9590178	67	GGGCATATCTTGTTCCCTCACT	GGTCCAACTATGACACGACTCT
InDel120F	7288020	65	CTAGGAGAGTCGCAACAGTTGT	ACTCATGAAGGTGGTTTTGGGT
InDel121F	9331354	61	CTATAGTACACGGGCCATGCAT	TTAACCGTGGCCTTTGTTCTTG
InDel122F	9555715	59	TACTGCAGCCACTAGACAACAC	AAGAAAGACAAATGCGGCCATC
InDel123F	8152573	55	AGCGCTGATCAATTACATGTGC	CGAATGTAACCGTACCTGGACA
InDel124F	9117854	52	CGTTGTTGCGGGAATTATAGCA	CACACCCAGAAGCAACAATGTT
InDel125F	8130012	51	AGTTGAAGCACGTGGATAGAGG	AGTCAATCCATGTCCCGAATGG
InDel126F	9472343	51	ATTAAGCTTCGGGGAGTTGACA	ACACGATGATAGGTTTCCATGGT
InDel127F	9124640	49	ATCCCCCGTAAACAAGCTCTTT	GGAAAGGAGATGACACGGATGA
InDel128F	9154927	49	CCTCCACCGTGCAGTTTATAGT	GAATGAGAACCGCCTGCAATAC
InDel129F	7104278	47	GCCATCTCTATTCTTGCCCCAG	GTATTTCGGTCTTTTCGCGTCC
InDel130F	7773159	45	ACAGCCAATGAGTATCCAGAGC	TGTCATTAGGAAGAGGGCACAC
InDel131F	9334344	44	GCATGTTTTTACTTCTGAGAATTGC	GAGGGGAATCGAACCTAAGGC
InDel132F	7151539	42	TGGAGAAGTAGATACGACGGAGA	GGGATCTACACTAGCAGAGCAG
InDel133F	8314328	42	TAATTCGGTCAGTGGTTAGCGT	CCCTACACTTGTTGCTACCCTT
InDel134F	9571943	40	ACTTCTTTCTCGTTGCGTCCTA	GCCAAACCTTTCTAAGTGACACG
InDel135F	8725890	39	TGCAGCTGAGTTTTGTTCCTTC	TTCTTCCCTCATCATTTGCCCA
InDel136F	7837361	38	GTGCAAGGAATAAAAGGATGGCA	GGATCATACCACCGACACAGAA
InDel137F	9118478	38	CTGAACAAACACAACATGGCGA	CCAACTGTAGATTCGGGGGAAT
InDel138F	9576922	38	TCTGAGTCAACTAATTCGGGGC	TACTCTTCGCATGTACTGAGCC
InDel139F	8170239	37	CAACACACAGAGCAACAAGGAG	CGAACGGACAGAAACAAACGAT
InDel140F	7824742	36	AAACCTGAACATCGTGCCTTTG	TTCGTTTAGCAGTCGGAGGAAC
InDel141F	8255824	36	TGCCCTCACACATACACTCTTC	CATAGAGGTGGTCGTACGAAGG
InDel142F	7831231	35	AAAGGAAGGAGGCAAACTTGTG	TCCACTTCAGCCATAGTCCATG
InDel143F	8671869	35	CCAACACGATCATCAACATGCA	AGTAAGACATCCAAGAGAGCGG
InDel144F	7536923	34	AGTCAGTTGGGGCTCTCTTTTT	GAGACGTTGCTGGTGATGATGT
InDel145F	9256178	34	AAGTGAAAAGAAGCGACCTTGC	CTCTTTGCATTTTCAGGCGTCA
InDel146F	9312774	34	TTTGCATAGAAGGGTCCGTCAA	GTTCGTTCCTACCCCAATCCAT
InDel147F	9852755	34	AATTAACAATTGGGCTGGGCAC	ACAACTGCACACACCATAGACT
InDel148F	9990701	33	CATCGGAGGGTTATCAAGACCA	GAGTTGTTCGGCAGGTCCTATT
InDel149F	7225291	32	TTCCACTCATTGCATGCATGTG	TGCATCTCAAGGGAATCGGTAC
InDel150F	7418536	32	GCCTGACAAGTACCATGGTTGA	ACCACCCCCTCTAGTCGATC
InDel151F	9969803	31	GCACGGCCAAACATCCATTATT	TCAACTGAAATCTAGCCACACCA
InDel152F	9087377	30	AAATGGGGCAATTTACACGGTG	ATCGATGATTTGCCAGGTCCTT
InDel153F	7283450	29	ACCTTGTCGTACTTCTTGCCTT	GCATTTAGCGGCAACCCTTAAA
InDel154F	7637071	29	GAGAAGTTCAGAAGGCCATGGA	GGTTTCCTTGAGCTCCATGAGA
InDel155F	7694393	29	TGAAGAGGATGCTCACGTGATG	TTCCATACAAACCCTCTTCCCC
InDel156F	7694398	29	TGAAGAGGATGCTCACGTGATG	TTCCATACAAACCCTCTTCCCC
InDel157F	9769717	29	GTTGTCGTTGATGTTGGTCCTG	CAGCTGTAAGGAGGACGTGTAA
InDel158F	8331767	28	GGTCACACTTCTGTACGCAACT	GTAGTGTGGAAGAGGAGAAGCC
InDel162F	7284491	26	TTTTAGGAACCTCACTGCTGCT	CCACACACGTACTAATCGCTGA
InDel163F	8713912	26	GCACACCTTCTCATCTGTCTCA	ATCGGGTGCAGAGATGGATTTT
InDel164F	9467661	26	AGGCGCTCATTTAGGTTGAAGT	CAGCACGCTCTACCTTGCATTA
InDel165F	9547580	26	TTGCAGTGTACAGTTAGTGGCT	AAACCCGAAAGATGGATCAGCT
InDel166F	7285333	25	GCGAAGAAACACCATCAACAGG	GACTAGAAGGAGGCACGATGTT
InDel167F	8153077	25	AACTAGACCTTCACCTTCTCGC	TGGGTTGATGCATGTTCCCTTA
InDel168F	8359651	25	GCTCACGGTTAAGATCCTCCAA	CACAAGATGCAAGTCAAGCTCC
InDel169F	9364136	25	ATGGCATCGAACATCCACATCA	AGCAGTCACAGTCCAAGATGTT
InDel170F	7531357	24	AATGAACCCTTCTGCCATCCAT	TTAGTGGAACGTTGACCTCTGC
InDel171F	8295320	24	CCCAAAAGATAGGGAGCGAAGA	CTGAGTGGTGTGGTAGTGAGTG
InDel172F	9788839	24	GGAGACCGGTGAATGTAGTTGT	TTCCTTCCTCACTTCAATCCGG
InDel173F	8117979	22	TGGTCAATACAGCGGCATCTAA	CTCGCTAATCTTGCATTCTGGC
InDel174F	8255999	22	CCTTCGTACGACCACCTCTATG	CTGAGCCCACATACGTAGAGTC
InDel175F	9956854	22	TCCAAACACAGCTAGAAGGGAC	TTGGTGCGTTTGTGTGTTGAAT
InDel176F	7102377	21	GGGTAGCTACACTGTACGTCTG	CGTCGATTCTACAAATGTTCGGC
InDel177F	7276188	21	GAACGGACAGTGTTTTCTCAGC	CTATTTTGGTCCCTTTCGCTGC
InDel178F	8156961	21	TAAAAGCAGCAACGAATGGAGC	TTCGCACTTCTCAGGTAAATGC
InDel179F	8721621	21	TTACATTCACGCCAGCTTTTCG	GTTGGTTTAGCTGCGATGTGTT
InDel180F	9093255	21	GAGACACCTGCCTTAGATTGCT	GGTTCCTACAGTTTCGCGACTA
InDel181F	9329705	21	GAAGTCAACAAACACAGGAGGC	TGCCCCTTGTGAATGTCAGATA
InDel182F	9548251	21	TGGTCTATCAGAATCGGGATGT	AAGTGGTAGCCCTTGTCACAAT
InDel183F	8265885	20	TTAGTTTCTGTGAGGCTGAGCA	TTGCTGCTAGTAGATCCGATGG
InDel184F	8266219	20	CAGCAAGCAAAGCAAGGAATGA	GAGTAGAGTACAGTAGCGCAGT
InDel185F	9130623	20	ACGTGATTTTCCTTCTCTGCCA	GAAATTGTGGGGCGAGATGAAC
InDel186F	9248237	20	TGCATGAAATTTTAGCTCGTGA	AGGGGCTATTTTGACGGATACC
InDel187F	9555193	20	CACACTGAAGGACCCGGAAAAA	CCTTGTTCTCCCGGATTCATTC
InDel188F	9567661	20	TAGTAAGCCACAATGTCCAGCA	CTTGGGGGAGGCTTAAGTCAAT

## Sheet: Table S6
Table S6 KASP markers based on the released resequencing data
ID	Primer sequence
KASP520690FA	AGGGTTTGAGGGGATAGAGAAATC
KASP520690FB	AGGGTTTGAGGGGATAGAGAAATG
KASP520690R	TCCGAGTCCAGTAAAATTATTCCCATA
KASP521162FA	CAGCACCACCACCAGCAAT
KASP521162FB	CAGCACCACCACCAGCAAC
KASP521162R	CAGCAGCAGGAGGAGATGT
KASP527727FA	CTTGGTTGGAAAGTCTTGTCCTA
KASP527727FB	CTTGGTTGGAAAGTCTTGTCCTG
KASP527727R	CGTGTAGATTTATTCTTTTTCACGTCTC
KASP545900FA	CCCTATGGACTAGCTGTATTAGTTCA
KASP545900FB	CCCTATGGACTAGCTGTATTAGTTCC
KASP545900R	TGATTATTCATGGACACAATTTACAAGG
KASP546816FA	GTCAATCCAATTACCTTTGTTGTTAGT
KASP546816FB	GTCAATCCAATTACCTTTGTTGTTAGC
KASP546816R	ACAGGTTCAGCTAGTTTTGGAGA
KASP546870FA	GGCAGCAGGTCAAGACAAGA
KASP546870FB	GGCAGCAGGTCAAGACAAGG
KASP546870R	TCCAAATCACAAATCCTTCTGAC
KASP547032FA	TGGCTATTCCATAGGATGATATGATAA
KASP547032FB	TGGCTATTCCATAGGATGATATGATAC
KASP547032R	TCACTGGCTTAGAAATTTGATTAACTTT
KASP547469FA	CCCAATCCCACCTGACAACA
KASP547469FB	CCCAATCCCACCTGACAACG
KASP547469R	CCAAGCAATTTCTTCTTGTTGACA
KASP559459FA	GTATCATGGGCGCCTTCGT
KASP559459FB	GTATCATGGGCGCCTTCGG
KASP559459R	CGTGGGATTTTCGAGGATCAT
KASP564807FA	GCATCGCACATAGTTTCTCGAT
KASP564807FB	GCATCGCACATAGTTTCTCGAA
KASP564807R	TGCAAACCTATCCCGTTACG
KASP564946FA	GCAATGAAGGGCATACGGTTT
KASP564946FB	GCAATGAAGGGCATACGGTTC
KASP564946R	TCAGAGTGAACTATATGTTGTGTACA
KASP584157FA	ACGTATCAATTACTATGCTTCCCTACT
KASP584157FB	ACGTATCAATTACTATGCTTCCCTACC
KASP584157R	CACTCGTCGGTGTTGGAAATT
KASP634583FA	CCACGAAAGACAGAAAAGCTAAGTT
KASP634583FB	CCACGAAAGACAGAAAAGCTAAGTC
KASP634583R	TACGTACAAGGGACGAACGC
KASP682036FA	AGGTAGAAAGGGAAGAAGCATATTAT
KASP682036FB	AGGTAGAAAGGGAAGAAGCATATTAC
KASP682036R	CCCGTCTTCCCACGTCGT
KASP693576FA	AGGAATTCCCAGGTGGTCTCTA
KASP693576FB	AGGAATTCCCAGGTGGTCTCTG
KASP693576R	AAACAGCGCTGCAGATAATATC
KASP698343FA	GTTATATTGGGTGCGCACAAAC
KASP698343FB	GTTATATTGGGTGCGCACAAAG
KASP698343R	GTGGTCTTTCCCTCTACGGC
KASP698424FA	CCGTTGGTGGAAAGAAAAGCT
KASP698424FB	CCGTTGGTGGAAAGAAAAGCG
KASP698424R	CCATAGTCTTGCAACATTTCTTTACG
KASP699271FA	GCGAGCTAGGAGACGTGGAA
KASP699271FB	GCGAGCTAGGAGACGTGGAG
KASP699271R	ATCTCGCCCCTACCTGCC
KASP88398FA	ACCTCTCAAGTCATTTCACAAAGTT
KASP88398FB	ACCTCTCAAGTCATTTCACAAAGTC
KASP88398R	GCGGAATCAGCGGGGAAAG

## Sheet: Table S7
Table S7 Sequenced genes in this study
Gene ID	Primer ID	Primer sequence	Variation
TraesCS1A02G002700	2700F1	AGGTCATCTGTCAGCTCCTAGT	SNP at CDS and intron, InDel at intron
	2700R1	AAATGCTCGGGTTCTTCTCCAT
	2700F2	GTGTCTGAAAAGTGTCACAGCC
	2700R2	ATGCGGCTACCTTGATCACTAG
	2700F3	TTTAGTCTGTTCAGGAAAGCGC
	2700R3	TGGCGAATGGAGTTTCAGAAGA
	2700F4	TTGTCGTTACCCCATCTTCAGG
	2700R4	CAGGTTTGAGTTGGACATGCTG
	2700F5	ATTGTGACCCAGCCTGATGATT
	2700R5	GGACAGGGAAAGAGATGCTGAA
	2700F6	AGCACAGAGATTCCAAGGTCAG
	2700R6	AACCGCTTATCCATCTCATCCC
TraesCS1A02G002900	02G2900F	ATCATCCGTCGTCCTAGTCTG	Fail to amplify hairy iso-lines
	02G2900R	GACCGTTCAGTCCATTGCTAT
TraesCS1A02G003000	2G3000F	GTGCAACAGAGGACATGGAAG	Fail to amplify hairy iso-lines
	2G3000R	ATACGGCGTCTGTTTCACTCT
TraesCS1A02G003400	2G3400F	GACCAATCTCAGCCATCCTTG	SNP at CDS and terminator
	2G3400R	GTTCGTTTGATTCCCCTCGTT
TraesCS1A02G003500	2G3500F	TTGATTTTGACCAAGCCACGA	SNP at terminator
	2G3500R	TGTGTGTGTGTGTGTTCCTTC
TraesCS1A02G003700	02G3700F	TCGAAACCGCTTTGTTCCTTT	SNP at terminator
	02G3700R	AACATTTTTGTCGGTCGTGGT
TraesCS1A02G003800	2G3800F	TCACACATGCAAACACCAACT	No
	2G3800R	TTTTTCCCTGTCTCCGAGTGT
TraesCS1A02G003900	2G3900F	CCTTCTCATCTTGGAACGCAC	No
	2G3900R	TACCCGACAGTTGATCTCCTC
TraesCS1A02G004000	2G4000F1	AGGCCAATTACATGTTCATCTAC	No
	2G4000R1	CTGATATTAGGCCTTACTTTCGT
	2G4000F2	CACCACATTAATTAAGAGACGGT
	2G4000R2	ATCGTCAGCTCATATCATTTACC
TraesCS1A02G004900	2G4900F	CCATGAAATTCCGAACAAAGAA	SNP at terminator
	2G4900R	ACAAGTGGTGCCTACTATTAAAG
TraesCS1A02G005000	2G5000F	GAGAACCATCACTATCTCATCTG	No
	2G5000R	GATGTTGTTGCTTGTGATATCTC
TraesCS1A02G006000	2G6000F	AGATGTGTATGATAGTTCTGCAC	No
	2G6000R	CAATAGAGCTGCATTGTGTATTG

## Sheet: Table S8
Table S8 Primers based on the sequenced genes
Marker ID	Primer ID	Primer sequence	Marker type	Gene ID
InDel2700	InDel2700F	ACATGCTTTGGTTGGTTGGTATT	InDel	TraesCS1A02G002700
	InDel2700R	ATTTTGTCAAGGCAGCTGATGTC
CAPS3400	CAPS3400F	ATATCCTTCCATGCATCTGGG	CAPS, which was digested by restriction endonuclease Fspl	TraesCS1A02G003400
	CAPS3400R	TGGAGCTAGTGAAGATGATCC
KASP3700	KASP3700FA	TCGATGATCAGGTCCTCCGA	KASP	TraesCS1A02G003700
	KASP3700FB	TCGATGATCAGGTCCTCCGT
	KASP3700R	TGCGAACATGTATCATATGTAACAG
KASP4900	KASP4900FA	CTGCAACGAGTTTCCTTTATGACAT	KASP	TraesCS1A02G004900
	KASP4900FB	CTGCAACGAGTTTCCTTTATGACAG
	KASP4900R	TTGCCATCCAGAATTGATCATTAG

## Sheet: Table S9
Table S9 Genes in the fine mapping region
Gene	Function description
TraesCS1A02G003000LC	Serine/threonine-protein phosphatase 7 long form like
TraesCS1A02G003100LC	F-box-like/WD repeat-containing protein TBL1XR1
TraesCS1A02G003200LC	Tho complex subunit 7/Mft1p
TraesCS1A02G003300LC	Ig heavy chain V region 3
TraesCS1A02G003400LC	Peptide chain release factor 1
TraesCS1A02G003500LC	Protein FAR1-RELATED SEQUENCE 5
TraesCS1A02G003600LC	Ribulose bisphosphate carboxylase large chain
TraesCS1A02G003700LC	Aminotransferase-like, plant mobile domain-containing protein
TraesCS1A02G003800LC	serine carboxypeptidase-like 12
TraesCS1A02G002800	Werner Syndrome-like exonuclease
TraesCS1A02G003900LC	Protein FAR1-RELATED SEQUENCE 5
TraesCS1A02G004000LC	Epstein-Barr virus EBNA-1-like protein
TraesCS1A02G004100LC	lectin-receptor kinase
TraesCS1A02G004200LC	DEK carboxy-terminal domain protein
TraesCS1A02G004300LC	Transposase
TraesCS1A02G002900	receptor kinase 1
TraesCS1A02G004400LC	Peptide chain release factor subunit 1
TraesCS1A02G003000	NBS-LRR-like resistance protein
TraesCS1A02G004500LC	Cation-chloride cotransporter 1
TraesCS1A02G004600LC	RNA-directed DNA polymerase (reverse transcriptase)-related family protein
TraesCS1A02G004700LC	Retrotransposon protein, putative, LINE subclass
TraesCS1A02G004800LC	DNA-(apurinic or apyrimidinic site) lyase
TraesCS1A02G003100	disease resistance protein (TIR-NBS-LRR class)
TraesCS1A02G003200	Protein ROOT HAIR DEFECTIVE 3 homolog
TraesCS1A02G005000LC	LINE-1 reverse transcriptase isogeny
TraesCS1A02G005100LC	Protein ROOT HAIR DEFECTIVE 3 homolog
TraesCS1A02G003300	Protein ROOT HAIR DEFECTIVE 3 homolog
TraesCS1A02G005200LC	Succinyl-diaminopimelate desuccinylase
TraesCS1A02G005300LC	Transcription factor MYC2

## Sheet: Table S10
Table S10 STS marker sequences
Gene ID	Primer ID	F primer	R primer
TraesCS1A02G003100LC	STS3100LC	CCGTAAGATGGCGAAGATGCAT	ATCCATCCTGACTCGCTCTG
TraesCS1A02G003500LC	STS3500LC	CGCGAAGATAAGCACATGAA	ATTCGTCTGTGCGAACGAAG
TraesCS1A02G003700LC	STS3700LC	CGGTAAAACGCCAATTCCTA	TGCTGTTGGTGCTAGAACAG
TraesCS1A02G004200LC*	STS4200LC	CTAAGTGCCACCATCTAGACATG	TTGCTTCATGGTTAGATAGCTCAA
TraesCS1A02G005300LC	STS5300LC	GATTTGATTTGAGCATGGGACTGG	TGATTCTGTCACAAAATCGTCAC
TraesCS1A02G002800	STS2800	GAAAGAAGTGGCAGGCTTTG	TCATCCCAATGATCATTCG
TraesCS1A02G002900	STS2900	GAGACCGCTTTCAAATTATATTGG	TATAGATATCAAGCTGGTGTGTGA
TraesCS1A02G003000	STS3000	AGAGAATGCAAAGAGTCAAAGAG	ACTGACTAATGGATTCTGGTAAC
TraesCS1A02G003100	STS3100	TAATATCTTCGTCATGACCACAG	CCTCAAGGCGATTATGTCTATAG
TraesCS1A02G003200	STS3200	CTTTCGTTCCCTACTAGTACTTG	CATAAATTGGCTCCAGAGAAACT
TraesCS1A02G003300	STS3300	AAAAGAAGAAGCTGCAACTATC	GCCAACTCTTATCAAGTACTAGT
* The primer was designed in the overlapping sequence of TraesCS1A02G004200LC and TraesCS1A02G004300LC.
